# Supplementary material for: Senescence risk score: a multifaceted prognostic tool predicting outcomes, stemness, and immune responses in colorectal cancer
Source: Front Immunol. 2023 Sep 26;14:1265911. doi: 10.3389/fimmu.2023.1265911 (PMC10566297; doi:10.3389/fimmu.2023.1265911)
Supplement: Supplementary file 2 [file Table_1.xlsx]

## Sheet: ST1
Supplementary Table 1. Persistent mutation charateristics in the TCGA cohorts.
Patient ID	Tumor Type	Stage	OS (Months)	OS Cens. (1=Dead,0=Alive)	TMB	Mutations Assessed	Multi-Copy Mutations	Only-Copy Mutations	Persistent Mutations	Clonal Multi-Copy Mutations	Clonal Only-Copy Mutations	Clonal Persistent Mutations	Clonal Mutations
TCGA-02-0003	GBM	NS	4.73062	1	44	42	1	2	3	0	2	2	33
TCGA-02-0033	GBM	NS	2.82523	1	28	28	0	6	6	0	6	6	24
TCGA-02-0047	GBM	NS	14.7175	1	63	59	0	2	2	0	0	0	26
TCGA-02-0055	GBM	NS	2.49671	1	50	43	25	0	25	20	0	20	31
TCGA-02-2466	GBM	NS	16.7871	1	100	95	0	13	13	0	3	3	30
TCGA-02-2470	GBM	NS	12.9106	1	50	48	3	3	6	3	1	4	39
TCGA-02-2483	GBM	NS	15.3088	0	45	42	3	2	5	2	0	2	19
TCGA-02-2485	GBM	NS	15.4402	0	54	48	31	0	31	28	0	28	40
TCGA-02-2486	GBM	NS	20.3022	1	57	55	0	3	3	0	2	2	42
TCGA-04-1331	OV	NS	43.8896	1	122	110	3	32	35	2	12	14	51
TCGA-04-1335	OV	NS	1.80683	1	14	13	0	6	6	0	2	2	5
TCGA-04-1336	OV	NS	49.113	0	59	54	3	12	15	3	7	10	36
TCGA-04-1341	OV	NS	1.0841	0	24	22	1	0	1	1	0	1	15
TCGA-04-1342	OV	NS	18.4954	1	161	150	19	8	27	14	1	15	77
TCGA-04-1343	OV	NS	11.8594	1	85	79	15	2	17	15	0	15	50
TCGA-04-1346	OV	NS	65.4731	0	44	44	4	0	4	3	0	3	35
TCGA-04-1348	OV	NS	48.7188	1	59	56	2	12	14	2	4	6	29
TCGA-04-1349	OV	NS	21.5506	1	58	56	20	2	22	20	0	20	37
TCGA-04-1353	OV	NS	0.525624	0	11	9	1	1	2	1	0	1	7
TCGA-04-1356	OV	NS	49.2444	1	84	79	35	0	35	32	0	32	57
TCGA-04-1357	OV	NS	#N/A	0	80	77	26	0	26	20	0	20	44
TCGA-04-1360	OV	NS	#N/A	0	115	110	25	7	32	20	0	20	53
TCGA-04-1361	OV	NS	32.4901	0	115	106	9	23	32	8	7	15	57
TCGA-04-1362	OV	NS	44.2838	1	62	58	15	1	16	14	0	14	39
TCGA-04-1367	OV	NS	103.318	0	101	96	3	20	23	1	11	12	59
TCGA-04-1516	OV	NS	41.5572	0	49	46	3	3	6	3	2	5	34
TCGA-04-1542	OV	NS	84.1327	1	60	57	10	0	10	8	0	8	49
TCGA-04-1638	OV	NS	55.3876	1	48	47	21	0	21	21	0	21	39
TCGA-04-1644	OV	NS	48.8502	1	35	32	0	10	10	0	5	5	19
TCGA-04-1646	OV	NS	27.8581	1	22	21	1	8	9	1	2	3	10
TCGA-04-1648	OV	NS	28.6137	1	65	59	0	12	12	0	1	1	10
TCGA-04-1649	OV	NS	64.5861	0	82	76	8	2	10	6	0	6	39
TCGA-04-1651	OV	NS	36.2024	1	70	63	3	18	21	2	7	9	31
TCGA-04-1652	OV	NS	31.8331	1	66	62	7	1	8	3	0	3	26
TCGA-04-1655	OV	NS	45.3351	1	74	71	6	0	6	6	0	6	34
TCGA-05-4244	LUAD	IV	0	0	187	175	115	1	116	106	0	106	159
TCGA-05-4249	LUAD	I	50.0329	0	298	279	164	0	164	146	0	146	249
TCGA-05-4250	LUAD	III	3.97503	1	310	297	147	0	147	136	0	136	270
TCGA-05-4382	LUAD	I	19.9409	0	1534	1440	561	21	582	543	21	564	1377
TCGA-05-4384	LUAD	III	13.9947	0	117	107	3	2	5	3	2	5	89
TCGA-05-4389	LUAD	I	44.9737	0	205	188	58	1	59	53	1	54	137
TCGA-05-4390	LUAD	I	36.9908	0	511	442	239	0	239	226	0	226	402
TCGA-05-4395	LUAD	III	0	1	228	213	132	0	132	128	0	128	199
TCGA-05-4396	LUAD	III	9.95401	1	1275	1176	16	398	414	16	21	37	190
TCGA-05-4397	LUAD	II	24.0145	1	736	695	52	74	126	45	52	97	536
TCGA-05-4398	LUAD	III	47.0105	0	662	628	280	3	283	277	3	280	606
TCGA-05-4402	LUAD	IV	8.01577	1	118	107	8	0	8	7	0	7	47
TCGA-05-4403	LUAD	I	18.9882	0	124	115	5	0	5	5	0	5	103
TCGA-05-4405	LUAD	I	20.0394	0	360	308	113	0	113	108	0	108	248
TCGA-05-4410	LUAD	I	0	0	1004	941	611	7	618	609	7	616	932
TCGA-05-4415	LUAD	III	2.98949	1	183	176	113	0	113	107	0	107	161
TCGA-05-4417	LUAD	I	14.9474	0	280	248	101	1	102	99	1	100	236
TCGA-05-4418	LUAD	III	9.00131	1	240	227	10	18	28	9	11	20	177
TCGA-05-4420	LUAD	I	29.9606	0	252	237	128	0	128	120	0	120	217
TCGA-05-4422	LUAD	I	11.9908	0	40	38	4	5	9	4	4	8	26
TCGA-05-4424	LUAD	II	29.9934	0	668	628	332	0	332	329	0	329	601
TCGA-05-4425	LUAD	IV	21.9777	0	40	39	2	2	4	2	1	3	33
TCGA-05-4426	LUAD	I	25.9855	0	44	40	2	6	8	2	5	7	31
TCGA-05-4427	LUAD	II	25.9855	0	934	825	427	0	427	419	0	419	778
TCGA-05-4430	LUAD	I	25	0	260	215	105	0	105	105	0	105	215
TCGA-05-4432	LUAD	II	25	0	527	496	145	8	153	137	8	145	434
TCGA-05-4433	LUAD	I	23.9816	0	32	31	1	3	4	1	1	2	22
TCGA-05-4434	LUAD	IV	15.0131	1	44	39	1	2	3	1	1	2	17
TCGA-05-5420	LUAD	III	15.0131	0	82	77	1	10	11	1	9	10	63
TCGA-05-5423	LUAD	II	4.96058	0	137	127	58	6	64	58	4	62	117
TCGA-05-5425	LUAD	II	28.975	0	535	510	7	410	417	5	30	35	60
TCGA-05-5428	LUAD	II	22.0105	0	340	312	130	2	132	123	2	125	271
TCGA-05-5429	LUAD	III	9.03417	1	34	32	1	2	3	1	0	1	11
TCGA-05-5715	LUAD	I	2.03679	0	103	93	3	14	17	3	9	12	74
TCGA-06-0119	GBM	NS	2.69382	1	68	58	6	1	7	6	1	7	58
TCGA-06-0122	GBM	NS	6.14323	1	67	61	1	3	4	1	2	3	50
TCGA-06-0124	GBM	NS	20.3679	1	54	53	0	4	4	0	3	3	47
TCGA-06-0125	GBM	NS	47.569	1	138	114	1	8	9	0	4	4	50
TCGA-06-0126	GBM	NS	6.93167	1	48	48	0	1	1	0	1	1	47
TCGA-06-0128	GBM	NS	22.7004	1	54	53	1	8	9	0	1	1	17
TCGA-06-0129	GBM	NS	33.6399	1	40	35	19	0	19	17	0	17	32
TCGA-06-0130	GBM	NS	12.9435	1	26	25	15	0	15	15	0	15	25
TCGA-06-0132	GBM	NS	25.3285	1	20	17	0	2	2	0	2	2	15
TCGA-06-0137	GBM	NS	26.6754	1	64	57	0	1	1	0	0	0	41
TCGA-06-0140	GBM	NS	0.197109	1	45	40	0	3	3	0	3	3	29
TCGA-06-0141	GBM	NS	10.2825	1	16	15	0	3	3	0	3	3	13
TCGA-06-0145	GBM	NS	2.33246	1	82	72	0	2	2	0	0	0	53
TCGA-06-0151	GBM	NS	46.5506	1	20	20	7	0	7	6	0	6	12
TCGA-06-0152	GBM	NS	12.3193	1	112	110	72	1	73	61	0	61	94
TCGA-06-0154	GBM	NS	13.929	1	50	49	0	3	3	0	2	2	41
TCGA-06-0155	GBM	NS	10.4468	1	61	57	1	6	7	1	3	4	43
TCGA-06-0157	GBM	NS	3.1866	1	47	41	3	3	6	3	0	3	30
TCGA-06-0158	GBM	NS	10.8081	1	46	41	0	0	0	0	0	0	28
TCGA-06-0166	GBM	NS	5.84757	1	40	39	1	9	10	0	5	5	22
TCGA-06-0168	GBM	NS	19.6452	1	37	37	4	2	6	4	1	5	34
TCGA-06-0169	GBM	NS	3.28515	1	46	43	0	1	1	0	1	1	34
TCGA-06-0171	GBM	NS	13.1078	1	89	89	0	11	11	0	2	2	31
TCGA-06-0173	GBM	NS	4.46781	1	68	65	0	1	1	0	0	0	38
TCGA-06-0174	GBM	NS	3.21945	1	64	57	1	5	6	1	3	4	39
TCGA-06-0184	GBM	NS	69.8423	1	48	47	0	44	44	0	12	12	13
TCGA-06-0185	GBM	NS	73.7845	0	57	54	37	0	37	33	0	33	39
TCGA-06-0187	GBM	NS	27.2011	1	38	36	0	4	4	0	3	3	31
TCGA-06-0188	GBM	NS	44.5466	1	45	41	2	5	7	1	2	3	24
TCGA-06-0190	GBM	NS	10.4139	1	155	149	2	9	11	1	3	4	78
TCGA-06-0192	GBM	NS	38.929	1	59	55	0	3	3	0	2	2	36
TCGA-06-0195	GBM	NS	7.39159	1	65	63	39	1	40	39	1	40	58
TCGA-06-0209	GBM	NS	7.62155	1	69	67	7	0	7	6	0	6	51
TCGA-06-0210	GBM	NS	7.39159	1	118	108	1	3	4	1	3	4	93
TCGA-06-0211	GBM	NS	11.8265	1	104	98	4	2	6	4	0	4	68
TCGA-06-0213	GBM	NS	0.525624	1	53	47	0	5	5	0	2	2	39
TCGA-06-0214	GBM	NS	15.0131	1	63	62	0	5	5	0	0	0	34
TCGA-06-0216	GBM	NS	24.1459	1	51	43	0	4	4	0	1	1	28
TCGA-06-0219	GBM	NS	0.722733	1	37	36	0	2	2	0	2	2	33
TCGA-06-0221	GBM	NS	19.8095	1	77	74	4	4	8	2	1	3	45
TCGA-06-0237	GBM	NS	13.6334	1	35	32	1	1	2	1	1	2	24
TCGA-06-0238	GBM	NS	13.3049	1	41	38	1	1	2	1	0	1	21
TCGA-06-0241	GBM	NS	48.6531	1	45	36	0	2	2	0	2	2	29
TCGA-06-0644	GBM	NS	12.615	1	47	43	33	0	33	30	0	30	39
TCGA-06-0645	GBM	NS	5.74901	1	52	49	1	1	2	1	1	2	37
TCGA-06-0646	GBM	NS	5.74901	1	31	31	1	2	3	1	1	2	23
TCGA-06-0648	GBM	NS	9.78975	1	55	53	1	2	3	1	0	1	35
TCGA-06-0649	GBM	NS	2.1025	1	113	100	1	18	19	1	4	5	39
TCGA-06-0650	GBM	NS	23.5545	1	34	31	2	1	3	2	1	3	28
TCGA-06-0686	GBM	NS	14.1919	1	54	51	1	1	2	1	1	2	27
TCGA-06-0743	GBM	NS	26.3798	1	85	73	1	6	7	0	2	2	51
TCGA-06-0744	GBM	NS	46.8463	1	64	60	1	4	5	1	1	2	49
TCGA-06-0745	GBM	NS	7.85151	1	44	39	0	8	8	0	6	6	32
TCGA-06-0747	GBM	NS	2.69382	1	67	64	1	6	7	1	4	5	52
TCGA-06-0749	GBM	NS	2.69382	1	47	45	0	2	2	0	2	2	37
TCGA-06-0750	GBM	NS	0.919842	1	34	27	0	0	0	0	0	0	19
TCGA-06-0875	GBM	NS	43.4297	0	62	55	37	0	37	35	0	35	51
TCGA-06-0876	GBM	NS	46.1564	0	63	53	1	4	5	0	4	4	46
TCGA-06-0877	GBM	NS	6.70171	0	59	57	6	2	8	6	1	7	49
TCGA-06-0878	GBM	NS	7.16163	0	39	33	0	5	5	0	3	3	23
TCGA-06-0879	GBM	NS	40.3745	1	45	43	0	0	0	0	0	0	34
TCGA-06-0882	GBM	NS	20.7622	1	32	30	0	4	4	0	4	4	24
TCGA-06-0939	GBM	NS	26.7411	1	59	53	0	3	3	0	1	1	40
TCGA-06-1084	GBM	NS	23.9159	1	90	83	3	12	15	1	2	3	30
TCGA-06-1087	GBM	NS	4.04074	1	85	77	31	0	31	26	0	26	40
TCGA-06-1800	GBM	NS	26.774	1	69	65	2	11	13	2	3	5	36
TCGA-06-1801	GBM	NS	11.8265	1	240	220	6	16	22	5	8	13	143
TCGA-06-1802	GBM	NS	15.3088	1	528	498	11	53	64	11	24	35	331
TCGA-06-1804	GBM	NS	13.6005	1	68	64	0	3	3	0	3	3	51
TCGA-06-1805	GBM	NS	33.8699	0	309	293	1	15	16	1	7	8	209
TCGA-06-1806	GBM	NS	15.3088	1	21	18	2	0	2	2	0	2	13
TCGA-06-2557	GBM	NS	1.0841	1	37	36	3	4	7	3	3	6	26
TCGA-06-2558	GBM	NS	12.4836	1	70	62	0	8	8	0	7	7	46
TCGA-06-2559	GBM	NS	4.92773	1	52	49	0	2	2	0	2	2	30
TCGA-06-2561	GBM	NS	17.6413	1	37	33	28	0	28	27	0	27	31
TCGA-06-2562	GBM	NS	12.5493	1	58	55	2	2	4	1	1	2	45
TCGA-06-2563	GBM	NS	30.6176	0	65	55	1	0	1	0	0	0	51
TCGA-06-2564	GBM	NS	5.94612	0	54	49	0	0	0	0	0	0	42
TCGA-06-2565	GBM	NS	16.6229	1	45	39	0	3	3	0	1	1	24
TCGA-06-2566	GBM	NS	5.97898	1	209	198	0	11	11	0	7	7	117
TCGA-06-2567	GBM	NS	4.36925	1	46	43	0	3	3	0	0	0	31
TCGA-06-2569	GBM	NS	0.42707	0	32	29	5	1	6	5	0	5	16
TCGA-06-2570	GBM	NS	31.4717	0	34	30	0	2	2	0	2	2	18
TCGA-06-5408	GBM	NS	11.728	1	41	38	1	4	5	1	2	3	24
TCGA-06-5411	GBM	NS	8.34428	1	27	26	0	1	1	0	0	0	19
TCGA-06-5412	GBM	NS	4.53351	1	52	48	0	5	5	0	4	4	39
TCGA-06-5413	GBM	NS	8.8042	0	41	40	0	3	3	0	2	2	30
TCGA-06-5414	GBM	NS	8.96846	0	33	33	1	3	4	1	1	2	25
TCGA-06-5415	GBM	NS	8.54139	0	43	42	3	3	6	2	2	4	33
TCGA-06-5416	GBM	NS	6.70171	0	12108	11352	4343	0	4343	4104	0	4104	10106
TCGA-06-5418	GBM	NS	2.72668	1	37	33	0	4	4	0	3	3	27
TCGA-06-5856	GBM	NS	3.74507	1	54	48	2	8	10	1	1	2	19
TCGA-06-5858	GBM	NS	6.14323	0	161	148	0	132	132	0	29	29	38
TCGA-06-5859	GBM	NS	4.56636	0	42	37	0	3	3	0	1	1	31
TCGA-06-6388	GBM	NS	5.22339	1	45	41	1	1	2	1	1	2	34
TCGA-06-6389	GBM	NS	7.78581	0	35	29	0	5	5	0	2	2	21
TCGA-06-6390	GBM	NS	5.38765	1	35	34	18	0	18	17	0	17	29
TCGA-06-6391	GBM	NS	1.47832	1	56	51	2	0	2	2	0	2	44
TCGA-06-6693	GBM	NS	120.466	1	43	37	0	6	6	0	3	3	32
TCGA-06-6694	GBM	NS	7.35874	1	70	61	30	0	30	28	0	28	48
TCGA-06-6695	GBM	NS	8.31143	0	51	49	0	4	4	0	3	3	41
TCGA-06-6697	GBM	NS	12.8449	0	60	58	0	7	7	0	6	6	48
TCGA-06-6698	GBM	NS	4.76347	0	33	32	0	28	28	0	15	15	18
TCGA-06-6699	GBM	NS	1.54402	0	52	47	0	2	2	0	2	2	38
TCGA-06-6700	GBM	NS	4.76347	0	45	42	0	1	1	0	0	0	33
TCGA-06-6701	GBM	NS	4.96058	0	32	29	0	0	0	0	0	0	16
TCGA-06-A5U0	GBM	NS	26.774	0	31	26	14	0	14	14	0	14	23
TCGA-06-A5U1	GBM	NS	1.87254	1	51	44	0	5	5	0	2	2	38
TCGA-06-A6S0	GBM	NS	3.12089	1	54	53	0	5	5	0	3	3	33
TCGA-06-A6S1	GBM	NS	2.56242	1	45	40	0	4	4	0	2	2	26
TCGA-06-A7TK	GBM	NS	14.5861	1	52	49	0	2	2	0	1	1	35
TCGA-06-A7TL	GBM	NS	17.707	0	27	24	1	1	2	1	1	2	19
TCGA-08-0386	GBM	NS	18.0026	1	9	8	0	0	0	0	0	0	0
TCGA-09-0364	OV	NS	29.1393	1	1	1	0	0	0	0	0	0	1
TCGA-09-0365	OV	NS	9.46124	1	52	46	9	0	9	9	0	9	38
TCGA-09-0369	OV	NS	35.5453	1	96	94	11	1	12	8	1	9	60
TCGA-09-1664	OV	NS	74.8686	1	10	8	0	0	0	0	0	0	8
TCGA-09-1672	OV	NS	5.84757	0	17	17	5	0	5	5	0	5	13
TCGA-09-1673	OV	NS	3.02234	0	40	33	21	0	21	21	0	21	28
TCGA-09-1674	OV	NS	8.54139	0	102	98	22	1	23	16	1	17	78
TCGA-09-1675	OV	NS	97.4704	0	52	46	4	6	10	4	6	10	40
TCGA-09-2043	OV	NS	6.17608	0	100	95	15	8	23	8	4	12	55
TCGA-09-2044	OV	NS	6.11038	0	1835	1703	6	722	728	6	7	13	55
TCGA-09-2045	OV	NS	35.1183	1	39	37	2	5	7	2	4	6	28
TCGA-09-2049	OV	NS	112.319	0	119	112	17	2	19	14	2	16	86
TCGA-09-2050	OV	NS	71.0578	0	95	87	3	18	21	3	14	17	68
TCGA-09-2051	OV	NS	63.042	0	219	206	52	5	57	43	1	44	103
TCGA-09-2053	OV	NS	39.7175	0	68	63	2	23	25	1	4	5	18
TCGA-09-2055	OV	NS	26.9054	0	93	84	9	18	27	9	12	21	64
TCGA-09-2056	OV	NS	12.4507	0	82	75	1	17	18	0	17	17	65
TCGA-10-0926	OV	NS	25.887	1	18	14	2	0	2	2	0	2	10
TCGA-10-0927	OV	NS	81.8003	1	17	17	2	1	3	2	0	2	15
TCGA-10-0928	OV	NS	18.4954	1	3	3	0	0	0	0	0	0	1
TCGA-10-0930	OV	NS	34.1656	1	143	138	70	1	71	65	1	66	115
TCGA-10-0931	OV	NS	32.8515	1	51	50	2	4	6	2	1	3	30
TCGA-10-0933	OV	NS	14.6518	1	65	59	7	3	10	6	1	7	33
TCGA-10-0934	OV	NS	6.70171	1	14	14	0	1	1	0	0	0	13
TCGA-10-0935	OV	NS	35.4139	1	45	42	11	0	11	11	0	11	37
TCGA-10-0937	OV	NS	19.9737	1	5	5	0	2	2	0	1	1	3
TCGA-12-0615	GBM	NS	15.3417	1	56	48	2	4	6	2	2	4	39
TCGA-12-0616	GBM	NS	14.7175	1	36	32	3	0	3	2	0	2	17
TCGA-12-0618	GBM	NS	12.9763	1	43	41	2	1	3	2	0	2	31
TCGA-12-0619	GBM	NS	34.8883	1	53	47	0	9	9	0	5	5	34
TCGA-12-0656	GBM	NS	94.7109	1	50	45	0	3	3	0	2	2	31
TCGA-12-0657	GBM	NS	0.0985545	1	57	49	2	3	5	1	1	2	31
TCGA-12-0662	GBM	NS	38.1406	1	32	29	0	2	2	0	2	2	13
TCGA-12-0670	GBM	NS	25.9527	1	53	49	1	0	1	1	0	1	35
TCGA-12-0688	GBM	NS	26.6426	1	38	34	0	0	0	0	0	0	24
TCGA-12-0691	GBM	NS	12.1222	1	57	52	1	2	3	1	1	2	38
TCGA-12-0692	GBM	NS	3.64652	1	63	51	0	1	1	0	1	1	40
TCGA-12-0707	GBM	NS	28.3837	1	68	64	1	7	8	0	6	6	47
TCGA-12-0773	GBM	NS	43.1997	1	51	46	1	0	1	1	0	1	21
TCGA-12-0775	GBM	NS	7.62155	1	178	167	4	8	12	4	1	5	114
TCGA-12-0778	GBM	NS	14.9146	1	303	288	34	21	55	27	9	36	174
TCGA-12-0818	GBM	NS	91.6886	1	133	122	4	3	7	3	0	3	45
TCGA-12-0819	GBM	NS	24.77	1	56	52	0	7	7	0	1	1	32
TCGA-12-0820	GBM	NS	18.4625	1	81	77	0	1	1	0	0	0	30
TCGA-12-0821	GBM	NS	10.611	1	56	53	0	7	7	0	5	5	39
TCGA-12-0822	GBM	NS	23.4888	1	73	67	2	3	5	2	1	3	41
TCGA-12-0826	GBM	NS	27.7595	1	66	54	21	0	21	19	0	19	38
TCGA-12-0827	GBM	NS	38.7319	1	37	33	1	8	9	1	2	3	11
TCGA-12-0828	GBM	NS	8.93561	1	98	94	2	3	5	1	2	3	52
TCGA-12-0829	GBM	NS	20.565	1	603	571	73	31	104	67	29	96	469
TCGA-12-1088	GBM	NS	127.497	1	98	86	7	10	17	7	2	9	44
TCGA-12-1089	GBM	NS	5.81472	1	127	118	1	10	11	1	3	4	49
TCGA-12-1092	GBM	NS	21.7148	1	51	46	0	6	6	0	1	1	19
TCGA-12-1093	GBM	NS	15.9658	1	82	79	2	15	17	2	5	7	35
TCGA-12-1598	GBM	NS	15.6373	1	67	60	1	6	7	1	2	3	29
TCGA-12-1599	GBM	NS	25.657	1	28	27	1	2	3	1	1	2	23
TCGA-12-1600	GBM	NS	14.7175	1	60	57	3	1	4	3	1	4	45
TCGA-12-1602	GBM	NS	6.76741	1	42	41	27	0	27	22	0	22	33
TCGA-12-3644	GBM	NS	59.724	1	110	102	6	6	12	3	4	7	50
TCGA-12-3646	GBM	NS	43.9882	1	72	60	0	10	10	0	2	2	32
TCGA-12-3648	GBM	NS	26.9054	1	38	34	0	2	2	0	2	2	28
TCGA-12-3649	GBM	NS	15.2102	1	76	69	0	5	5	0	4	4	56
TCGA-12-3650	GBM	NS	10.9396	1	45	40	2	3	5	1	3	4	35
TCGA-12-3651	GBM	NS	12.6807	1	103	102	3	10	13	1	2	3	55
TCGA-12-3652	GBM	NS	34.8883	1	53	49	0	4	4	0	3	3	42
TCGA-12-3653	GBM	NS	14.5204	1	27	25	15	0	15	15	0	15	21
TCGA-12-5295	GBM	NS	14.9146	1	65	59	2	4	6	2	3	5	44
TCGA-12-5299	GBM	NS	3.21945	1	33	32	2	1	3	2	1	3	22
TCGA-12-5301	GBM	NS	2.03679	1	58	55	0	2	2	0	1	1	47
TCGA-13-0714	OV	NS	6.20894	1	7	7	0	2	2	0	2	2	7
TCGA-13-0726	OV	NS	31.1761	1	73	67	8	13	21	8	8	16	50
TCGA-13-0751	OV	NS	55.1248	1	44	40	2	0	2	1	0	1	17
TCGA-13-0755	OV	NS	2.49671	1	101	95	3	15	18	3	10	13	71
TCGA-13-0757	OV	NS	11.1695	1	82	75	21	0	21	17	0	17	55
TCGA-13-0760	OV	NS	11.5309	1	161	150	29	7	36	23	5	28	110
TCGA-13-0764	OV	NS	61.7937	1	34	33	8	0	8	8	0	8	29
TCGA-13-0768	OV	NS	58.6071	1	19	19	5	1	6	5	1	6	17
TCGA-13-0791	OV	NS	40.2102	1	89	77	2	12	14	1	3	4	34
TCGA-13-0794	OV	NS	63.042	1	29	24	8	0	8	8	0	8	18
TCGA-13-0795	OV	NS	20.3351	1	77	68	9	0	9	8	0	8	49
TCGA-13-0800	OV	NS	87.4179	0	109	101	24	0	24	20	0	20	60
TCGA-13-0804	OV	NS	35.2497	1	29	26	0	4	4	0	4	4	21
TCGA-13-0805	OV	NS	35.2825	1	25	23	0	4	4	0	4	4	19
TCGA-13-0807	OV	NS	13.6005	1	278	260	44	6	50	33	0	33	109
TCGA-13-0883	OV	NS	68.8896	1	34	32	6	0	6	3	0	3	23
TCGA-13-0884	OV	NS	107.096	1	103	95	24	0	24	19	0	19	73
TCGA-13-0885	OV	NS	111.301	0	166	151	35	1	36	33	1	34	122
TCGA-13-0886	OV	NS	153.252	0	31	27	0	8	8	0	2	2	10
TCGA-13-0887	OV	NS	66.6229	1	130	123	4	21	25	2	7	9	45
TCGA-13-0888	OV	NS	92.3456	1	160	152	28	1	29	22	1	23	105
TCGA-13-0889	OV	NS	95.0723	1	22	19	1	2	3	1	1	2	4
TCGA-13-0890	OV	NS	145.335	0	65	56	3	16	19	3	13	16	45
TCGA-13-0891	OV	NS	102.76	1	22	21	5	0	5	5	0	5	11
TCGA-13-0893	OV	NS	43.3311	1	76	73	10	1	11	9	1	10	60
TCGA-13-0897	OV	NS	71.682	1	48	45	2	8	10	2	5	7	31
TCGA-13-0899	OV	NS	66.0972	1	20	20	2	0	2	2	0	2	13
TCGA-13-0903	OV	NS	127.694	0	224	206	5	50	55	4	7	11	76
TCGA-13-0904	OV	NS	50.3285	1	41	37	4	2	6	3	1	4	26
TCGA-13-0905	OV	NS	123.062	0	69	64	4	15	19	4	9	13	46
TCGA-13-0910	OV	NS	116.557	0	52	49	3	9	12	2	4	6	20
TCGA-13-0911	OV	NS	44.5138	1	10	9	4	0	4	3	0	3	4
TCGA-13-0912	OV	NS	37.615	1	34	32	0	6	6	0	3	3	21
TCGA-13-0913	OV	NS	109.231	0	30	25	2	3	5	2	2	4	18
TCGA-13-0916	OV	NS	58.6399	0	25	24	2	5	7	2	3	5	17
TCGA-13-0921	OV	NS	48.7188	1	26	25	6	0	6	5	0	5	14
TCGA-13-0923	OV	NS	83.6728	0	49	46	4	0	4	3	0	3	26
TCGA-13-1403	OV	NS	77.0368	1	60	55	7	14	21	7	4	11	34
TCGA-13-1404	OV	NS	81.1104	0	51	49	3	10	13	3	5	8	37
TCGA-13-1405	OV	NS	28.5151	1	49	47	1	14	15	1	6	7	20
TCGA-13-1411	OV	NS	17.4442	1	55	51	14	0	14	12	0	12	42
TCGA-13-1412	OV	NS	32.3259	1	47	43	4	9	13	4	3	7	27
TCGA-13-1477	OV	NS	54.5992	1	186	177	1	13	14	1	0	1	13
TCGA-13-1481	OV	NS	86.9908	1	215	202	2	42	44	2	4	6	19
TCGA-13-1482	OV	NS	61.6623	1	50	42	1	10	11	1	8	9	37
TCGA-13-1483	OV	NS	29.4021	1	68	64	3	12	15	3	7	10	33
TCGA-13-1484	OV	NS	124.343	1	39	38	7	1	8	5	0	5	26
TCGA-13-1487	OV	NS	22.3719	1	19	19	2	1	3	2	1	3	15
TCGA-13-1488	OV	NS	70.7622	1	147	140	7	1	8	6	0	6	59
TCGA-13-1489	OV	NS	83.8699	1	54	52	32	1	33	32	1	33	45
TCGA-13-1491	OV	NS	52.3982	1	51	50	1	13	14	0	7	7	29
TCGA-13-1492	OV	NS	125.46	1	12	11	2	2	4	2	2	4	9
TCGA-13-1494	OV	NS	93.8239	1	67	60	4	18	22	3	5	8	28
TCGA-13-1495	OV	NS	90.3088	1	19	17	6	0	6	6	0	6	10
TCGA-13-1496	OV	NS	4.23784	1	61	53	7	0	7	6	0	6	43
TCGA-13-1497	OV	NS	127.168	0	134	118	20	6	26	19	6	25	80
TCGA-13-1498	OV	NS	66.0972	1	112	106	5	19	24	5	14	19	79
TCGA-13-1499	OV	NS	114.98	0	68	64	6	1	7	6	1	7	49
TCGA-13-1500	OV	NS	13.9619	1	78	71	0	12	12	0	7	7	30
TCGA-13-1501	OV	NS	43.1669	1	77	72	6	24	30	4	18	22	56
TCGA-13-1504	OV	NS	34.7898	1	40	35	8	0	8	7	0	7	27
TCGA-13-1505	OV	NS	65.6373	0	65	56	0	25	25	0	2	2	6
TCGA-13-1506	OV	NS	34.1327	1	24	22	4	2	6	4	2	6	19
TCGA-13-1507	OV	NS	65.4731	1	81	78	4	1	5	3	1	4	60
TCGA-13-1509	OV	NS	80.092	0	87	81	5	16	21	4	8	12	50
TCGA-13-1510	OV	NS	44.6452	1	43	41	2	7	9	2	6	8	29
TCGA-13-1511	OV	NS	54.205	1	21	21	1	4	5	1	2	3	13
TCGA-13-1512	OV	NS	14.5204	0	51	49	9	9	18	9	9	18	38
TCGA-13-2057	OV	NS	79.9606	0	170	153	15	0	15	13	0	13	99
TCGA-13-2059	OV	NS	78.4166	0	81	78	16	2	18	13	1	14	50
TCGA-13-2060	OV	NS	77.8252	0	64	59	9	0	9	7	0	7	31
TCGA-13-2061	OV	NS	76.8397	0	97	90	23	1	24	17	0	17	40
TCGA-13-2065	OV	NS	65.4731	0	41	33	14	0	14	13	0	13	28
TCGA-13-2071	OV	NS	25.3942	1	48	43	5	7	12	5	4	9	27
TCGA-13-A5FT	OV	NS	70.4008	0	67	64	9	5	14	9	4	13	57
TCGA-13-A5FU	OV	NS	8.40999	1	69	62	9	1	10	9	0	9	45
TCGA-14-0736	GBM	NS	15.1117	1	100	96	24	0	24	21	0	21	60
TCGA-14-0740	GBM	NS	11.958	1	43	41	15	0	15	14	0	14	33
TCGA-14-0781	GBM	NS	0.952694	1	28	26	0	1	1	0	1	1	25
TCGA-14-0786	GBM	NS	23.0289	1	32	27	1	2	3	1	1	2	23
TCGA-14-0787	GBM	NS	2.2339	1	29	26	1	2	3	1	1	2	19
TCGA-14-0789	GBM	NS	11.2352	1	59	54	0	0	0	0	0	0	51
TCGA-14-0790	GBM	NS	13.7648	1	53	44	0	1	1	0	1	1	36
TCGA-14-0812	GBM	NS	3.2523	1	77	75	1	5	6	1	1	2	49
TCGA-14-0813	GBM	NS	1.34691	1	83	76	2	7	9	2	5	7	48
TCGA-14-0817	GBM	NS	5.38765	1	65	58	5	10	15	0	3	3	33
TCGA-14-0862	GBM	NS	2.89093	1	37	32	0	4	4	0	4	4	30
TCGA-14-0865	GBM	NS	16.4915	1	69	64	23	0	23	22	0	22	32
TCGA-14-0866	GBM	NS	26.3141	1	383	354	21	22	43	18	7	25	187
TCGA-14-0867	GBM	NS	2.03679	1	92	86	2	19	21	1	2	3	24
TCGA-14-0871	GBM	NS	28.9093	1	50	46	22	0	22	21	0	21	33
TCGA-14-1034	GBM	NS	15.933	1	151	133	109	0	109	104	0	104	120
TCGA-14-1037	GBM	NS	19.2838	1	52	47	0	4	4	0	3	3	40
TCGA-14-1043	GBM	NS	0.788436	1	18	18	1	0	1	1	0	1	17
TCGA-14-1395	GBM	NS	1.37976	1	45	41	0	4	4	0	2	2	28
TCGA-14-1396	GBM	NS	1.11695	1	270	245	7	21	28	5	4	9	88
TCGA-14-1450	GBM	NS	58.7385	0	49	42	0	6	6	0	5	5	30
TCGA-14-1451	GBM	NS	23.0946	1	30	27	0	2	2	0	1	1	17
TCGA-14-1453	GBM	NS	1.1498	1	56	51	1	7	8	1	6	7	35
TCGA-14-1455	GBM	NS	0.919842	1	64	61	0	1	1	0	0	0	36
TCGA-14-1456	GBM	NS	40.933	0	25	23	1	0	1	1	0	1	16
TCGA-14-1458	GBM	NS	6.66886	1	181	176	3	8	11	3	2	5	85
TCGA-14-1794	GBM	NS	0.985545	1	192	181	17	9	26	16	6	22	89
TCGA-14-1795	GBM	NS	1.97109	1	336	304	3	10	13	2	4	6	170
TCGA-14-1821	GBM	NS	17.7727	1	20	15	1	0	1	1	0	1	13
TCGA-14-1823	GBM	NS	17.8384	1	56	53	0	0	0	0	0	0	32
TCGA-14-1825	GBM	NS	7.62155	1	46	40	1	1	2	1	1	2	35
TCGA-14-1827	GBM	NS	5.88042	1	43	39	1	0	1	1	0	1	20
TCGA-14-1829	GBM	NS	7.16163	0	44	41	1	1	2	1	0	1	30
TCGA-14-2554	GBM	NS	17.477	1	63	50	1	2	3	1	1	2	34
TCGA-14-3477	GBM	NS	3.77792	0	44	37	18	0	18	17	0	17	33
TCGA-14-4157	GBM	NS	3.41656	0	34	29	0	2	2	0	0	0	19
TCGA-15-0742	GBM	NS	13.7648	1	67	63	0	7	7	0	6	6	51
TCGA-15-1446	GBM	NS	19.0867	0	165	158	3	6	9	2	1	3	55
TCGA-16-0846	GBM	NS	3.90933	1	60	58	28	0	28	27	0	27	51
TCGA-16-0848	GBM	NS	17.5756	1	330	309	2	9	11	1	7	8	169
TCGA-16-0849	GBM	NS	26.0512	0	62	58	1	2	3	1	0	1	17
TCGA-16-0850	GBM	NS	16.3601	1	48	41	8	0	8	7	0	7	33
TCGA-16-0861	GBM	NS	4.30355	0	52	50	0	8	8	0	6	6	36
TCGA-16-1045	GBM	NS	29.0079	1	69	58	34	0	34	33	0	33	46
TCGA-16-1460	GBM	NS	6.40604	0	110	106	1	4	5	0	0	0	42
TCGA-18-3406	LUSC	I	12.1879	1	245	218	7	51	58	7	24	31	154
TCGA-18-3407	LUSC	I	4.46781	1	294	276	30	0	30	30	0	30	276
TCGA-18-3408	LUSC	I	75.6899	1	98	86	1	12	13	1	5	6	53
TCGA-18-3409	LUSC	I	123.095	0	2501	2381	1425	0	1425	1396	0	1396	2321
TCGA-18-3410	LUSC	II	4.79632	1	311	287	77	0	77	73	0	73	224
TCGA-18-3411	LUSC	III	117.477	0	369	343	130	0	130	130	0	130	329
TCGA-18-3412	LUSC	I	11.3338	1	225	210	23	3	26	23	0	23	106
TCGA-18-3414	LUSC	IV	23.5217	1	346	319	34	28	62	33	14	47	208
TCGA-18-3415	LUSC	I	92.0828	1	170	165	52	0	52	51	0	51	158
TCGA-18-3416	LUSC	II	31.9645	1	569	536	172	15	187	169	3	172	455
TCGA-18-3417	LUSC	IV	36.0381	1	248	231	135	0	135	131	0	131	211
TCGA-18-3421	LUSC	I	86.8922	0	544	512	127	9	136	125	3	128	475
TCGA-18-4083	LUSC	II	6.17608	1	330	310	94	7	101	92	5	97	259
TCGA-18-4721	LUSC	I	154.205	0	152	145	11	35	46	10	30	40	120
TCGA-18-5592	LUSC	II	49.9014	0	262	241	13	33	46	13	22	35	164
TCGA-18-5595	LUSC	I	27.1682	1	200	191	9	9	18	7	2	9	119
TCGA-19-0957	GBM	NS	21.8791	1	120	116	1	13	14	1	7	8	55
TCGA-19-1385	GBM	NS	10.7424	1	186	176	2	0	2	2	0	2	115
TCGA-19-1386	GBM	NS	9.06702	1	143	130	4	6	10	4	0	4	48
TCGA-19-1387	GBM	NS	5.94612	0	94	85	0	4	4	0	2	2	37
TCGA-19-1388	GBM	NS	12.9435	1	138	129	49	1	50	45	0	45	94
TCGA-19-1389	GBM	NS	4.63206	1	261	236	6	37	43	6	30	36	201
TCGA-19-1390	GBM	NS	25.3614	1	93	80	50	0	50	47	0	47	70
TCGA-19-1786	GBM	NS	7.16163	0	62	55	0	15	15	0	2	2	26
TCGA-19-1787	GBM	NS	12.6478	1	577	539	24	388	412	19	274	293	370
TCGA-19-1789	GBM	NS	3.2523	1	56	46	1	1	2	1	1	2	30
TCGA-19-1791	GBM	NS	0.131406	0	76	69	2	6	8	2	1	3	28
TCGA-19-2619	GBM	NS	9.65834	0	47	40	2	2	4	2	2	4	28
TCGA-19-2620	GBM	NS	4.86202	1	68	66	3	2	5	3	1	4	49
TCGA-19-2621	GBM	NS	1.0841	1	132	122	1	6	7	1	1	2	38
TCGA-19-2623	GBM	NS	7.523	0	76	72	0	14	14	0	11	11	50
TCGA-19-2624	GBM	NS	0.164258	1	40	37	0	0	0	0	0	0	20
TCGA-19-2625	GBM	NS	4.07359	1	53	49	3	5	8	3	2	5	33
TCGA-19-2629	GBM	NS	24.2116	1	87	84	28	0	28	24	0	24	56
TCGA-19-2631	GBM	NS	6.99737	1	83	69	0	4	4	0	4	4	53
TCGA-19-4065	GBM	NS	7.03022	0	132	122	35	1	36	34	0	34	109
TCGA-19-5947	GBM	NS	6.63601	1	24	24	0	2	2	0	1	1	18
TCGA-19-5950	GBM	NS	17.1813	1	55	43	0	2	2	0	0	0	26
TCGA-19-5951	GBM	NS	8.01577	1	67	59	1	0	1	0	0	0	40
TCGA-19-5952	GBM	NS	18.8896	1	36	36	0	5	5	0	4	4	31
TCGA-19-5953	GBM	NS	4.73062	1	39	35	0	5	5	0	3	3	30
TCGA-19-5954	GBM	NS	12.0894	1	68	60	0	4	4	0	3	3	51
TCGA-19-5955	GBM	NS	1.77398	1	52	49	0	5	5	0	5	5	44
TCGA-19-5956	GBM	NS	22.4704	1	6838	6523	1934	0	1934	1867	0	1867	4760
TCGA-19-5958	GBM	NS	14.0604	1	41	37	0	2	2	0	0	0	27
TCGA-19-5959	GBM	NS	16.7871	1	72	65	0	3	3	0	2	2	57
TCGA-19-5960	GBM	NS	14.9474	1	39	39	0	9	9	0	7	7	31
TCGA-19-A60I	GBM	NS	17.7727	0	27	25	0	4	4	0	4	4	19
TCGA-19-A6J4	GBM	NS	3.97503	1	23	23	11	0	11	11	0	11	22
TCGA-19-A6J5	GBM	NS	28.5151	0	39	36	2	2	4	2	2	4	31
TCGA-20-0987	OV	NS	23.0289	1	29	27	2	3	5	2	3	5	18
TCGA-20-0991	OV	NS	26.1827	0	198	186	68	0	68	62	0	62	123
TCGA-20-1682	OV	NS	27.4967	0	84	77	7	19	26	7	11	18	44
TCGA-20-1683	OV	NS	25.3614	0	80	75	10	0	10	9	0	9	54
TCGA-20-1684	OV	NS	19.0867	0	31	29	10	0	10	8	0	8	14
TCGA-20-1685	OV	NS	16.6886	0	54	51	13	1	14	13	1	14	38
TCGA-20-1686	OV	NS	2.92378	0	89	81	7	0	7	6	0	6	38
TCGA-20-1687	OV	NS	2.66097	0	60	55	21	0	21	21	0	21	45
TCGA-21-1070	LUSC	III	119.448	0	507	440	10	137	147	6	92	98	324
TCGA-21-1071	LUSC	I	46.8463	1	163	157	80	0	80	79	0	79	147
TCGA-21-1075	LUSC	II	70.1051	0	175	162	79	0	79	66	0	66	103
TCGA-21-1076	LUSC	I	60.841	0	289	252	121	1	122	121	1	122	252
TCGA-21-1077	LUSC	II	34.7569	1	199	189	41	0	41	38	0	38	156
TCGA-21-1078	LUSC	I	15.5716	1	73	64	0	1	1	0	0	0	58
TCGA-21-1079	LUSC	III	31.7017	1	1399	1332	765	4	769	716	4	720	1207
TCGA-21-1080	LUSC	I	122.339	0	903	854	24	131	155	18	84	102	611
TCGA-21-1081	LUSC	II	9.32983	1	186	166	101	0	101	95	0	95	147
TCGA-21-1082	LUSC	I	119.711	0	337	316	19	65	84	17	48	65	230
TCGA-21-1083	LUSC	I	43.1997	1	653	599	455	8	463	421	8	429	553
TCGA-21-5782	LUSC	I	31.6032	1	348	297	17	39	56	17	31	48	268
TCGA-21-5783	LUSC	I	88.042	1	371	351	160	3	163	153	2	155	321
TCGA-21-5784	LUSC	I	41.6557	0	190	157	64	6	70	64	6	70	157
TCGA-21-5786	LUSC	I	33.9028	0	358	330	211	0	211	205	0	205	300
TCGA-21-5787	LUSC	III	10.8081	1	373	353	168	4	172	163	4	167	326
TCGA-21-A5DI	LUSC	I	32.1616	0	119	118	46	0	46	45	0	45	111
TCGA-22-0940	LUSC	II	21.9777	1	197	181	14	34	48	14	20	34	146
TCGA-22-0944	LUSC	I	7.32589	1	107	100	8	23	31	7	13	20	63
TCGA-22-1000	LUSC	I	14.9146	1	90	85	1	15	16	1	13	14	77
TCGA-22-1002	LUSC	I	4.30355	1	210	196	4	54	58	2	30	32	130
TCGA-22-1005	LUSC	I	64.159	1	243	224	12	29	41	12	29	41	221
TCGA-22-1011	LUSC	I	1.74113	1	97	90	1	33	34	0	26	26	63
TCGA-22-1012	LUSC	I	14.0933	1	231	212	109	0	109	104	0	104	186
TCGA-22-1016	LUSC	I	27.0039	1	311	294	152	4	156	140	4	144	260
TCGA-22-4591	LUSC	III	20.4665	1	175	166	75	1	76	67	1	68	138
TCGA-22-4593	LUSC	II	35.0526	1	162	152	47	0	47	41	0	41	120
TCGA-22-4594	LUSC	III	48.2917	1	312	284	180	1	181	179	1	180	267
TCGA-22-4595	LUSC	III	24.113	1	277	261	25	97	122	20	88	108	236
TCGA-22-4596	LUSC	I	0.558476	1	123	112	0	0	0	0	0	0	4
TCGA-22-4599	LUSC	I	38.1406	1	313	281	187	2	189	179	2	181	259
TCGA-22-4601	LUSC	III	34.724	1	158	129	5	26	31	3	19	22	90
TCGA-22-4604	LUSC	II	13.1078	1	222	209	127	0	127	102	0	102	149
TCGA-22-4605	LUSC	I	31.9974	1	86	81	36	1	37	36	1	37	79
TCGA-22-4607	LUSC	I	19.2838	1	64	63	1	12	13	1	4	5	27
TCGA-22-4609	LUSC	I	9.55979	1	172	160	16	26	42	15	21	36	148
TCGA-22-4613	LUSC	I	11.7608	1	561	482	51	98	149	47	53	100	366
TCGA-22-5471	LUSC	I	60.611	0	215	204	72	2	74	72	1	73	185
TCGA-22-5472	LUSC	I	64.8817	1	329	316	1	32	33	1	23	24	253
TCGA-22-5473	LUSC	#N/A	63.502	1	672	635	214	0	214	194	0	194	550
TCGA-22-5474	LUSC	I	14.6189	1	82	80	8	13	21	8	7	15	65
TCGA-22-5477	LUSC	I	44.2181	1	143	134	82	0	82	81	0	81	119
TCGA-22-5478	LUSC	I	0.788436	1	160	152	100	0	100	100	0	100	146
TCGA-22-5479	LUSC	I	86.2352	1	450	428	135	0	135	131	0	131	421
TCGA-22-5480	LUSC	I	71.2878	1	137	127	12	11	23	12	10	22	102
TCGA-22-5481	LUSC	II	79.1393	1	274	253	87	7	94	82	6	88	228
TCGA-22-5482	LUSC	I	11.728	1	144	136	34	13	47	32	11	43	110
TCGA-22-5483	LUSC	II	18.8239	1	207	194	128	0	128	125	0	125	174
TCGA-22-5485	LUSC	I	30.092	1	195	175	25	24	49	25	16	41	145
TCGA-22-5489	LUSC	I	62.8121	1	221	208	43	20	63	42	16	58	183
TCGA-22-5491	LUSC	I	56.2746	1	294	279	102	0	102	92	0	92	226
TCGA-22-5492	LUSC	III	16.6229	1	197	168	11	21	32	9	17	26	152
TCGA-22-A5C4	LUSC	II	22.0434	0	324	312	116	0	116	103	0	103	254
TCGA-23-1021	OV	NS	47.5033	1	77	72	2	37	39	2	20	22	37
TCGA-23-1022	OV	NS	49.6386	1	192	175	14	3	17	11	1	12	122
TCGA-23-1027	OV	NS	32.0631	1	50	48	4	15	19	4	12	16	35
TCGA-23-1029	OV	NS	8.8042	0	67	64	5	10	15	4	7	11	41
TCGA-23-1030	OV	NS	29.1064	0	45	42	3	0	3	3	0	3	25
TCGA-23-1032	OV	NS	2.75953	1	157	146	54	1	55	46	1	47	93
TCGA-23-1110	OV	NS	54.4678	0	113	102	19	2	21	18	2	20	74
TCGA-23-1111	OV	NS	3.21945	0	55	48	6	0	6	5	0	5	31
TCGA-23-1113	OV	NS	31.1761	1	50	40	1	9	10	1	3	4	20
TCGA-23-1114	OV	NS	68.6268	1	117	101	17	0	17	15	0	15	59
TCGA-23-1116	OV	NS	19.4481	1	175	169	57	2	59	52	0	52	103
TCGA-23-1117	OV	NS	33.2786	1	134	127	46	0	46	43	0	43	81
TCGA-23-1118	OV	NS	85.9396	0	90	84	0	24	24	0	4	4	24
TCGA-23-1121	OV	NS	6.37319	0	324	300	43	22	65	22	8	30	141
TCGA-23-1123	OV	NS	33.4428	1	81	72	4	2	6	3	2	5	55
TCGA-23-1124	OV	NS	58.0815	1	145	137	32	2	34	29	1	30	93
TCGA-23-1809	OV	NS	0.525624	0	43	38	20	0	20	19	0	19	34
TCGA-23-2072	OV	NS	24.9343	1	48	44	6	2	8	4	1	5	34
TCGA-23-2077	OV	NS	115.802	0	105	98	23	0	23	20	0	20	73
TCGA-23-2078	OV	NS	87.4179	0	176	163	8	42	50	6	25	31	82
TCGA-23-2079	OV	NS	91.59	0	53	49	7	1	8	7	0	7	36
TCGA-23-2081	OV	NS	76.9382	1	55	47	2	9	11	2	2	4	17
TCGA-23-2084	OV	NS	49.8029	1	137	123	41	0	41	35	0	35	87
TCGA-23-2641	OV	NS	2.75953	0	73	71	6	13	19	6	10	16	52
TCGA-23-2643	OV	NS	4.69777	0	43	36	6	0	6	3	0	3	18
TCGA-23-2645	OV	NS	4.50066	0	106	102	16	0	16	14	0	14	78
TCGA-24-0970	OV	NS	11.6294	1	29	27	2	9	11	2	5	7	15
TCGA-24-0980	OV	NS	7.6544	1	53	46	0	15	15	0	4	4	23
TCGA-24-0982	OV	NS	22.3062	1	56	52	13	0	13	8	0	8	34
TCGA-24-1103	OV	NS	54.0736	1	61	57	4	10	14	4	7	11	37
TCGA-24-1104	OV	NS	63.502	1	86	79	6	14	20	4	4	8	37
TCGA-24-1413	OV	NS	6.30749	0	44	38	3	5	8	0	2	2	18
TCGA-24-1416	OV	NS	6.37319	0	14	14	10	0	10	9	0	9	10
TCGA-24-1417	OV	NS	7.81866	0	76	74	31	0	31	28	0	28	60
TCGA-24-1418	OV	NS	7.98292	0	62	58	4	1	5	3	1	4	24
TCGA-24-1419	OV	NS	7.85151	0	40	34	1	6	7	1	3	4	17
TCGA-24-1422	OV	NS	0.755585	1	158	154	30	5	35	24	2	26	75
TCGA-24-1423	OV	NS	6.24179	0	80	73	9	12	21	9	4	13	37
TCGA-24-1424	OV	NS	6.01183	0	64	56	10	0	10	9	0	9	44
TCGA-24-1425	OV	NS	5.94612	0	78	75	4	18	22	3	6	9	33
TCGA-24-1426	OV	NS	5.3548	0	132	126	4	28	32	2	4	6	31
TCGA-24-1427	OV	NS	4.82917	0	60	59	15	2	17	15	1	16	48
TCGA-24-1428	OV	NS	17.3784	0	68	63	32	1	33	32	1	33	50
TCGA-24-1430	OV	NS	28.3509	1	51	49	8	5	13	7	2	9	26
TCGA-24-1431	OV	NS	18.6268	1	98	94	12	3	15	11	1	12	40
TCGA-24-1434	OV	NS	18.6597	1	57	54	7	4	11	7	2	9	32
TCGA-24-1435	OV	NS	43.4954	1	90	87	45	0	45	41	0	41	67
TCGA-24-1436	OV	NS	8.54139	1	80	74	4	3	7	2	2	4	38
TCGA-24-1463	OV	NS	72.8647	1	60	59	1	17	18	1	15	16	51
TCGA-24-1464	OV	NS	12.4507	1	52	51	6	14	20	6	4	10	29
TCGA-24-1466	OV	NS	45.1051	1	62	51	13	3	16	12	2	14	31
TCGA-24-1467	OV	NS	105.913	1	8	6	4	0	4	3	0	3	5
TCGA-24-1469	OV	NS	9.09987	0	217	196	11	0	11	9	0	9	41
TCGA-24-1470	OV	NS	3.44941	0	57	51	3	8	11	3	8	11	44
TCGA-24-1471	OV	NS	1.18265	0	39	38	7	2	9	5	1	6	20
TCGA-24-1474	OV	NS	22.2076	1	71	63	10	0	10	8	0	8	42
TCGA-24-1550	OV	NS	41.0315	1	60	57	4	12	16	4	12	16	53
TCGA-24-1551	OV	NS	51.8725	1	39	32	5	1	6	5	1	6	25
TCGA-24-1552	OV	NS	41.3601	1	45	36	10	0	10	8	0	8	29
TCGA-24-1562	OV	NS	45.4665	1	27	26	0	8	8	0	6	6	21
TCGA-24-1564	OV	NS	25.8541	1	52	48	4	2	6	4	0	4	37
TCGA-24-1565	OV	NS	10.2497	1	31	29	1	1	2	1	0	1	21
TCGA-24-1603	OV	NS	90.0788	1	34	32	1	7	8	1	3	4	13
TCGA-24-1616	OV	NS	38.2063	1	57	47	3	1	4	3	1	4	35
TCGA-24-1842	OV	NS	8.31143	0	50	42	10	0	10	9	0	9	18
TCGA-24-1843	OV	NS	3.48226	0	76	72	6	0	6	5	0	5	51
TCGA-24-1844	OV	NS	3.71222	0	146	133	12	0	12	8	0	8	69
TCGA-24-1845	OV	NS	3.81078	0	161	151	39	3	42	30	1	31	85
TCGA-24-1846	OV	NS	4.36925	0	95	87	2	20	22	2	15	17	56
TCGA-24-1847	OV	NS	11.2681	0	90	79	15	0	15	10	0	10	52
TCGA-24-1849	OV	NS	5.78187	0	109	103	6	24	30	6	9	15	57
TCGA-24-1850	OV	NS	5.51905	0	80	77	9	3	12	7	2	9	49
TCGA-24-1927	OV	NS	16.4258	1	102	96	2	21	23	1	10	11	40
TCGA-24-2019	OV	NS	4.86202	0	44	39	4	2	6	3	1	4	22
TCGA-24-2024	OV	NS	58.1143	1	89	87	2	26	28	2	13	15	54
TCGA-24-2030	OV	NS	55.8804	1	63	56	6	4	10	4	2	6	29
TCGA-24-2033	OV	NS	18.4625	1	97	96	14	0	14	11	0	11	67
TCGA-24-2035	OV	NS	28.1537	1	119	110	10	22	32	9	9	18	67
TCGA-24-2036	OV	NS	63.9619	1	51	46	1	6	7	1	6	7	37
TCGA-24-2038	OV	NS	44.4809	1	12	12	1	0	1	1	0	1	9
TCGA-24-2254	OV	NS	57.0302	1	61	56	3	15	18	3	9	12	28
TCGA-24-2260	OV	NS	36.1367	1	65	61	8	3	11	7	2	9	35
TCGA-24-2261	OV	NS	0.788436	1	48	44	11	0	11	11	0	11	22
TCGA-24-2262	OV	NS	0.361367	1	91	84	7	10	17	6	7	13	47
TCGA-24-2267	OV	NS	47.5033	1	115	103	9	1	10	7	0	7	67
TCGA-24-2271	OV	NS	31.6032	1	46	41	2	13	15	2	3	5	13
TCGA-24-2280	OV	NS	70.4008	0	179	174	32	0	32	27	0	27	95
TCGA-24-2281	OV	NS	44.5795	0	81	73	28	0	28	26	0	26	47
TCGA-24-2288	OV	NS	0.821288	1	181	174	56	0	56	52	0	52	86
TCGA-24-2289	OV	NS	67.3127	1	159	137	31	7	38	28	4	32	102
TCGA-24-2290	OV	NS	36.2024	1	48	45	28	0	28	26	0	26	34
TCGA-24-2293	OV	NS	16.6229	1	115	106	35	1	36	33	1	34	62
TCGA-24-2295	OV	NS	33.0815	1	90	81	9	0	9	7	0	7	59
TCGA-24-2298	OV	NS	53.2194	1	123	119	30	7	37	24	5	29	77
TCGA-25-1312	OV	NS	1.0184	1	18	18	3	0	3	3	0	3	13
TCGA-25-1313	OV	NS	26.9382	1	164	155	43	0	43	33	0	33	103
TCGA-25-1314	OV	NS	32.9829	1	74	73	7	0	7	6	0	6	43
TCGA-25-1315	OV	NS	52.0039	1	68	65	6	7	13	5	1	6	33
TCGA-25-1316	OV	NS	42.0171	1	12	10	2	0	2	2	0	2	8
TCGA-25-1319	OV	NS	64.9474	1	59	53	15	0	15	14	0	14	49
TCGA-25-1320	OV	NS	37.9435	1	103	95	35	0	35	33	0	33	61
TCGA-25-1323	OV	NS	12.9763	1	80	77	6	0	6	6	0	6	33
TCGA-25-1329	OV	NS	15.0131	1	53	52	10	0	10	7	0	7	34
TCGA-25-2042	OV	NS	13.0092	1	109	100	5	30	35	2	12	14	48
TCGA-25-2391	OV	NS	49.0145	1	70	69	6	13	19	5	5	10	39
TCGA-25-2392	OV	NS	1.0184	1	105	103	40	0	40	37	0	37	80
TCGA-25-2393	OV	NS	38.0092	1	63	56	8	1	9	6	1	7	39
TCGA-25-2396	OV	NS	3.02234	1	30	26	9	0	9	9	0	9	16
TCGA-25-2397	OV	NS	11.9908	1	116	107	3	28	31	3	7	10	46
TCGA-25-2398	OV	NS	44.9737	1	177	165	10	0	10	10	0	10	115
TCGA-25-2399	OV	NS	19.9737	1	49	47	1	8	9	1	6	7	36
TCGA-25-2400	OV	NS	41.9842	1	84	78	16	0	16	15	0	15	46
TCGA-25-2401	OV	NS	2.95664	1	72	70	3	13	16	3	9	12	53
TCGA-25-2404	OV	NS	29.0079	1	56	50	15	2	17	15	0	15	34
TCGA-25-2408	OV	NS	30.979	1	15	14	0	1	1	0	0	0	7
TCGA-25-2409	OV	NS	26.9711	1	27	25	14	0	14	14	0	14	21
TCGA-26-1439	GBM	NS	13.8633	1	40	36	21	0	21	20	0	20	33
TCGA-26-1442	GBM	NS	31.3075	0	40	39	0	1	1	0	1	1	12
TCGA-26-1799	GBM	NS	9.36268	1	70	63	0	4	4	0	0	0	29
TCGA-26-5132	GBM	NS	9.39553	0	43	40	0	4	4	0	3	3	30
TCGA-26-5133	GBM	NS	14.8489	0	35	33	1	6	7	1	2	3	13
TCGA-26-5134	GBM	NS	5.4862	0	45	44	1	2	3	1	2	3	40
TCGA-26-5135	GBM	NS	8.86991	1	48	44	0	1	1	0	1	1	41
TCGA-26-5136	GBM	NS	18.9553	1	45	37	0	9	9	0	6	6	29
TCGA-26-5139	GBM	NS	1.57687	0	42	35	1	0	1	1	0	1	25
TCGA-26-6173	GBM	NS	7.91721	0	28	27	2	2	4	2	1	3	20
TCGA-26-6174	GBM	NS	2.33246	0	83	76	5	2	7	5	2	7	67
TCGA-26-A7UX	GBM	NS	19.3167	0	34	31	0	1	1	0	0	0	27
TCGA-27-1830	GBM	NS	5.05913	1	41	39	2	2	4	2	1	3	22
TCGA-27-1831	GBM	NS	16.59	1	51	47	0	1	1	0	1	1	40
TCGA-27-1832	GBM	NS	9.85545	1	30	26	0	2	2	0	1	1	22
TCGA-27-1833	GBM	NS	24.2116	1	51	44	0	3	3	0	1	1	28
TCGA-27-1834	GBM	NS	40.5059	1	45	43	3	5	8	3	4	7	26
TCGA-27-1835	GBM	NS	21.2878	1	62	54	1	3	4	0	2	2	43
TCGA-27-1836	GBM	NS	30.0263	1	38	33	0	0	0	0	0	0	29
TCGA-27-1837	GBM	NS	14.0276	1	35	35	0	1	1	0	1	1	32
TCGA-27-1838	GBM	NS	11.498	1	91	80	50	0	50	41	0	41	55
TCGA-27-2518	GBM	NS	24.7372	1	40	38	0	0	0	0	0	0	16
TCGA-27-2519	GBM	NS	18.0683	1	41	38	0	7	7	0	5	5	28
TCGA-27-2521	GBM	NS	16.7543	1	54	50	1	9	10	1	1	2	18
TCGA-27-2523	GBM	NS	16.0644	1	42	37	1	1	2	1	0	1	32
TCGA-27-2524	GBM	NS	7.5887	1	38	37	0	8	8	0	2	2	20
TCGA-27-2526	GBM	NS	2.85808	1	46	42	0	1	1	0	1	1	35
TCGA-27-2527	GBM	NS	14.389	1	57	56	0	5	5	0	4	4	43
TCGA-27-2528	GBM	NS	15.7687	1	53	49	1	4	5	1	2	3	34
TCGA-28-1746	GBM	NS	0.197109	0	63	56	1	6	7	1	2	3	38
TCGA-28-1747	GBM	NS	2.52957	1	43	42	1	0	1	1	0	1	31
TCGA-28-1749	GBM	NS	9.19842	0	44	40	0	3	3	0	1	1	28
TCGA-28-1750	GBM	NS	8.34428	0	82	75	20	0	20	18	0	18	50
TCGA-28-1751	GBM	NS	7.62155	0	96	89	6	10	16	4	5	9	64
TCGA-28-1752	GBM	NS	8.47569	0	86	75	4	5	9	4	2	6	29
TCGA-28-1753	GBM	NS	1.21551	0	47	41	0	2	2	0	2	2	33
TCGA-28-1755	GBM	NS	1.54402	1	76	67	1	1	2	1	1	2	32
TCGA-28-1757	GBM	NS	0.131406	0	187	170	0	10	10	0	5	5	89
TCGA-28-2502	GBM	NS	0.65703	0	42	42	1	5	6	1	2	3	33
TCGA-28-2506	GBM	NS	6.73456	0	286	267	173	0	173	164	0	164	225
TCGA-28-2509	GBM	NS	4.76347	0	49	44	31	0	31	29	0	29	39
TCGA-28-2513	GBM	NS	7.29304	0	78	67	0	3	3	0	0	0	52
TCGA-28-2514	GBM	NS	5.25624	0	46	44	0	4	4	0	0	0	30
TCGA-28-5204	GBM	NS	14.9146	1	40	36	0	6	6	0	4	4	30
TCGA-28-5207	GBM	NS	11.2681	1	42	39	1	3	4	1	2	3	26
TCGA-28-5208	GBM	NS	17.8712	1	56	51	2	3	5	1	1	2	42
TCGA-28-5209	GBM	NS	14.5204	0	81	72	0	3	3	0	2	2	64
TCGA-28-5211	GBM	NS	11.7608	0	373	331	0	33	33	0	7	7	173
TCGA-28-5213	GBM	NS	31.2418	0	44	40	0	2	2	0	1	1	35
TCGA-28-5214	GBM	NS	23.4231	1	31	28	0	0	0	0	0	0	20
TCGA-28-5215	GBM	NS	11.0053	1	26	21	0	5	5	0	1	1	14
TCGA-28-5216	GBM	NS	13.6334	0	43	42	2	6	8	2	2	4	24
TCGA-28-5218	GBM	NS	5.15769	1	20	19	13	0	13	12	0	12	17
TCGA-28-5219	GBM	NS	22.6675	0	47	44	2	3	5	2	3	5	27
TCGA-28-5220	GBM	NS	12.7464	1	32	31	0	2	2	0	1	1	24
TCGA-28-6450	GBM	NS	5.4205	1	57	53	0	2	2	0	1	1	35
TCGA-29-1688	OV	NS	78.8436	1	54	45	1	10	11	1	2	3	25
TCGA-29-1691	OV	NS	48.2917	1	187	176	21	5	26	20	3	23	89
TCGA-29-1693	OV	NS	101.708	0	90	85	44	0	44	42	0	42	59
TCGA-29-1694	OV	NS	38.9947	1	33	31	0	8	8	0	6	6	23
TCGA-29-1695	OV	NS	40.3745	1	48	47	9	0	9	9	0	9	42
TCGA-29-1696	OV	NS	33.9028	1	47	43	2	8	10	2	3	5	34
TCGA-29-1697	OV	NS	31.1761	1	26	26	2	4	6	2	3	5	19
TCGA-29-1698	OV	NS	68.2654	0	78	74	21	0	21	20	0	20	57
TCGA-29-1699	OV	NS	36.3338	1	62	57	32	0	32	30	0	30	48
TCGA-29-1701	OV	NS	16.9185	1	69	63	5	1	6	5	0	5	27
TCGA-29-1702	OV	NS	23.9159	1	42	39	6	1	7	4	0	4	29
TCGA-29-1703	OV	NS	59.6255	1	62	58	5	1	6	4	1	5	51
TCGA-29-1705	OV	NS	18.2326	1	33	30	2	6	8	2	6	8	26
TCGA-29-1707	OV	NS	41.9514	0	44	39	0	7	7	0	5	5	23
TCGA-29-1710	OV	NS	31.2418	1	39	36	6	0	6	6	0	6	23
TCGA-29-1711	OV	NS	34.5926	0	55	51	6	10	16	6	7	13	44
TCGA-29-1761	OV	NS	17.3456	1	171	161	3	0	3	2	0	2	32
TCGA-29-1762	OV	NS	86.5309	1	61	57	1	19	20	1	12	13	35
TCGA-29-1763	OV	NS	66.7543	0	132	125	36	0	36	34	0	34	70
TCGA-29-1764	OV	NS	62.8778	0	87	81	22	1	23	21	0	21	54
TCGA-29-1766	OV	NS	39.389	1	66	59	13	0	13	13	0	13	45
TCGA-29-1768	OV	NS	31.2746	1	40	37	1	8	9	1	7	8	26
TCGA-29-1769	OV	NS	22.9632	0	74	73	5	13	18	5	7	12	36
TCGA-29-1770	OV	NS	24.343	0	119	111	27	1	28	27	0	27	65
TCGA-29-1771	OV	NS	22.5361	0	22	20	0	3	3	0	0	0	9
TCGA-29-1774	OV	NS	17.3127	0	40	35	2	3	5	2	1	3	28
TCGA-29-1775	OV	NS	12.3522	0	110	100	23	0	23	22	0	22	63
TCGA-29-1776	OV	NS	11.8265	0	48	48	2	13	15	2	8	10	30
TCGA-29-1777	OV	NS	12.2865	0	116	113	3	24	27	3	13	16	76
TCGA-29-1778	OV	NS	14.9146	0	44	38	8	1	9	8	0	8	22
TCGA-29-1781	OV	NS	8.37714	0	88	83	4	17	21	4	8	12	55
TCGA-29-1783	OV	NS	7.22733	0	70	60	8	1	9	6	0	6	26
TCGA-29-1784	OV	NS	5.3548	0	120	114	10	2	12	10	0	10	59
TCGA-29-1785	OV	NS	36.2681	1	54	51	1	5	6	1	5	6	42
TCGA-29-2427	OV	NS	62.4179	0	62	58	0	14	14	0	10	10	42
TCGA-29-2429	OV	NS	13.8305	1	63	61	8	4	12	2	3	5	47
TCGA-29-2431	OV	NS	42.2142	0	34	32	2	0	2	2	0	2	18
TCGA-29-2432	OV	NS	21.452	1	72	66	18	0	18	17	0	17	51
TCGA-29-2434	OV	NS	11.4652	0	99	96	15	0	15	12	0	12	74
TCGA-29-2436	OV	NS	9.7569	0	6	6	0	0	0	0	0	0	3
TCGA-29-A5NZ	OV	NS	35.7424	1	47	46	9	0	9	8	0	8	42
TCGA-2A-A8VL	PRAD	NS	20.4008	0	22	21	0	0	0	0	0	0	15
TCGA-2A-A8VO	PRAD	NS	55.8804	0	27	25	0	1	1	0	0	0	15
TCGA-2A-A8VT	PRAD	NS	45.1051	0	38	34	14	0	14	14	0	14	32
TCGA-2A-A8VV	PRAD	NS	22.0434	0	24	23	0	1	1	0	1	1	6
TCGA-2A-A8VX	PRAD	NS	45.2694	0	30	30	0	1	1	0	1	1	23
TCGA-2A-A8W1	PRAD	NS	3.67937	0	23	23	0	1	1	0	0	0	9
TCGA-2A-A8W3	PRAD	NS	28.3509	0	34	34	0	3	3	0	3	3	31
TCGA-2A-AAYF	PRAD	NS	44.8095	0	14	14	0	0	0	0	0	0	10
TCGA-2A-AAYO	PRAD	NS	41.7871	0	20	19	0	0	0	0	0	0	12
TCGA-2A-AAYU	PRAD	NS	20.2037	0	21	21	0	0	0	0	0	0	12
TCGA-2E-A9G8	UCEC	NS	41.0315	0	65	58	2	8	10	2	5	7	42
TCGA-2F-A9KO	BLCA	IV	24.113	1	483	470	109	2	111	109	2	111	449
TCGA-2F-A9KP	BLCA	IV	11.958	1	130	122	81	0	81	77	0	77	112
TCGA-2F-A9KQ	BLCA	III	94.8095	0	60	60	0	6	6	0	6	6	49
TCGA-2F-A9KR	BLCA	III	104.566	1	206	191	1	33	34	1	16	17	94
TCGA-2F-A9KT	BLCA	II	108.87	0	330	319	226	0	226	222	0	222	310
TCGA-2F-A9KW	BLCA	III	8.34428	1	93	88	53	0	53	52	0	52	85
TCGA-2G-AAEW	TGCT	#N/A	20.3022	1	14	13	2	0	2	2	0	2	13
TCGA-2G-AAEX	TGCT	#N/A	41.3601	0	21	21	1	0	1	1	0	1	16
TCGA-2G-AAF1	TGCT	#N/A	46.0907	0	5	5	0	0	0	0	0	0	5
TCGA-2G-AAF4	TGCT	I	76.0512	0	8	8	0	0	0	0	0	0	7
TCGA-2G-AAF6	TGCT	#N/A	114.685	0	17	17	0	0	0	0	0	0	14
TCGA-2G-AAF8	TGCT	I	128.482	0	9	9	2	0	2	2	0	2	8
TCGA-2G-AAFG	TGCT	#N/A	203.121	0	31	28	1	0	1	1	0	1	20
TCGA-2G-AAFH	TGCT	II	45.1708	0	19	19	2	0	2	2	0	2	19
TCGA-2G-AAFI	TGCT	I	22.1748	0	8	8	0	0	0	0	0	0	3
TCGA-2G-AAFJ	TGCT	#N/A	26.0184	0	20	20	1	0	1	1	0	1	6
TCGA-2G-AAFL	TGCT	I	24.6386	0	15	15	3	0	3	3	0	3	14
TCGA-2G-AAFM	TGCT	II	16.5243	0	18	17	1	2	3	1	2	3	12
TCGA-2G-AAFN	TGCT	III	25.3942	0	10	9	0	0	0	0	0	0	4
TCGA-2G-AAFO	TGCT	II	22.5033	0	11	10	1	0	1	1	0	1	10
TCGA-2G-AAFV	TGCT	#N/A	45.6307	0	21	21	0	1	1	0	0	0	8
TCGA-2G-AAFY	TGCT	II	36.1038	0	7	7	0	0	0	0	0	0	7
TCGA-2G-AAFZ	TGCT	III	44.4481	0	19	19	3	0	3	2	0	2	8
TCGA-2G-AAG0	TGCT	#N/A	50.23	0	21	21	2	0	2	2	0	2	18
TCGA-2G-AAG3	TGCT	#N/A	52.3325	0	13	11	0	0	0	0	0	0	8
TCGA-2G-AAG5	TGCT	#N/A	75.5256	0	16	16	0	0	0	0	0	0	7
TCGA-2G-AAG6	TGCT	#N/A	73.2917	0	10	10	0	1	1	0	0	0	5
TCGA-2G-AAG7	TGCT	#N/A	81.3075	0	20	20	0	0	0	0	0	0	16
TCGA-2G-AAG8	TGCT	I	75.1971	0	16	15	3	0	3	3	0	3	13
TCGA-2G-AAG9	TGCT	III	73.3903	0	15	13	3	0	3	2	0	2	11
TCGA-2G-AAGA	TGCT	II	80.1248	0	25	24	0	0	0	0	0	0	9
TCGA-2G-AAGC	TGCT	#N/A	84.9212	0	18	17	0	0	0	0	0	0	10
TCGA-2G-AAGE	TGCT	#N/A	81.406	0	16	14	0	0	0	0	0	0	9
TCGA-2G-AAGF	TGCT	#N/A	89.816	0	11	11	0	0	0	0	0	0	4
TCGA-2G-AAGG	TGCT	III	85.7753	0	34	32	0	0	0	0	0	0	17
TCGA-2G-AAGI	TGCT	#N/A	103.055	0	27	27	1	0	1	1	0	1	8
TCGA-2G-AAGJ	TGCT	I	96.5177	0	18	14	0	0	0	0	0	0	11
TCGA-2G-AAGK	TGCT	#N/A	118.955	0	8	8	0	0	0	0	0	0	7
TCGA-2G-AAGM	TGCT	#N/A	127.825	0	20	19	3	0	3	3	0	3	16
TCGA-2G-AAGN	TGCT	III	120.105	0	1	1	0	0	0	0	0	0	1
TCGA-2G-AAGO	TGCT	#N/A	132.26	0	21	21	1	0	1	0	0	0	15
TCGA-2G-AAGP	TGCT	II	131.997	0	22	22	2	0	2	2	0	2	20
TCGA-2G-AAGS	TGCT	III	158.213	0	11	11	0	0	0	0	0	0	7
TCGA-2G-AAGT	TGCT	#N/A	144.744	0	19	18	1	0	1	1	0	1	14
TCGA-2G-AAGV	TGCT	#N/A	148.719	0	6	6	0	0	0	0	0	0	3
TCGA-2G-AAGW	TGCT	#N/A	160.94	0	22	22	3	0	3	2	0	2	8
TCGA-2G-AAGX	TGCT	I	181.143	0	8	8	0	0	0	0	0	0	7
TCGA-2G-AAGY	TGCT	#N/A	175.066	0	15	15	2	0	2	2	0	2	10
TCGA-2G-AAGZ	TGCT	III	171.912	0	10	10	1	0	1	1	0	1	10
TCGA-2G-AAH0	TGCT	#N/A	179.928	0	9	9	0	0	0	0	0	0	3
TCGA-2G-AAH2	TGCT	#N/A	199.08	0	8	8	1	0	1	0	0	0	5
TCGA-2G-AAH3	TGCT	I	59.8555	0	27	25	1	0	1	1	0	1	10
TCGA-2G-AAH4	TGCT	II	204.008	0	11	11	1	0	1	1	0	1	7
TCGA-2G-AAH8	TGCT	III	73.8502	0	22	22	1	0	1	0	0	0	19
TCGA-2G-AAHA	TGCT	I	110.02	0	17	17	3	0	3	3	0	3	16
TCGA-2G-AAHC	TGCT	#N/A	181.965	0	10	9	0	0	0	0	0	0	9
TCGA-2G-AAHG	TGCT	I	59.7569	0	9	9	1	0	1	1	0	1	8
TCGA-2G-AAHL	TGCT	I	232.622	0	14	14	2	0	2	2	0	2	12
TCGA-2G-AAHN	TGCT	I	211.728	0	17	17	4	0	4	3	0	3	15
TCGA-2G-AAHP	TGCT	#N/A	186.17	0	27	25	1	1	2	1	0	1	10
TCGA-2G-AAHT	TGCT	#N/A	17.8055	0	13	13	0	0	0	0	0	0	11
TCGA-2G-AAKD	TGCT	III	208.279	0	11	10	1	0	1	1	0	1	9
TCGA-2G-AAKG	TGCT	I	216.754	0	45	44	1	0	1	1	0	1	29
TCGA-2G-AAKH	TGCT	II	225.427	0	47	42	1	0	1	1	0	1	28
TCGA-2G-AAKL	TGCT	II	230.716	0	23	22	1	0	1	1	0	1	19
TCGA-2G-AAKM	TGCT	II	229.041	1	4	4	0	0	0	0	0	0	2
TCGA-2G-AAL5	TGCT	I	244.317	0	23	22	1	0	1	1	0	1	16
TCGA-2G-AAL7	TGCT	#N/A	131.11	0	16	15	1	0	1	0	0	0	12
TCGA-2G-AALP	TGCT	III	86.8922	0	37	36	0	0	0	0	0	0	30
TCGA-2H-A9GF	ESCA	III	25.7556	1	246	234	54	4	58	54	2	56	225
TCGA-2H-A9GI	ESCA	III	14.2904	1	171	164	33	5	38	32	5	37	158
TCGA-2H-A9GJ	ESCA	I	58.5085	1	91	87	4	4	8	3	3	6	63
TCGA-2H-A9GK	ESCA	III	7.62155	1	160	153	20	15	35	20	14	34	132
TCGA-2H-A9GL	ESCA	III	5.91327	1	190	180	51	0	51	48	0	48	139
TCGA-2H-A9GN	ESCA	III	8.93561	1	103	96	44	0	44	44	0	44	91
TCGA-2H-A9GO	ESCA	IV	16.2286	1	123	115	10	48	58	9	32	41	78
TCGA-2H-A9GQ	ESCA	III	4.20499	1	115	109	40	3	43	40	1	41	92
TCGA-2H-A9GR	ESCA	II	32.4244	1	298	290	9	66	75	9	21	30	157
TCGA-2J-AAB1	PAAD	II	2.1682	1	61	59	1	0	1	1	0	1	41
TCGA-2J-AAB4	PAAD	II	23.9488	0	27	27	1	5	6	1	4	5	23
TCGA-2J-AAB6	PAAD	II	9.62549	1	59	57	16	0	16	15	0	15	53
TCGA-2J-AAB8	PAAD	II	2.62812	0	42	41	0	9	9	0	6	6	23
TCGA-2J-AAB9	PAAD	II	20.5979	1	13	11	0	0	0	0	0	0	0
TCGA-2J-AABA	PAAD	II	19.9409	1	31	31	0	5	5	0	4	4	25
TCGA-2J-AABE	PAAD	II	22.2076	0	29	29	0	4	4	0	3	3	19
TCGA-2J-AABF	PAAD	II	22.7004	1	45	43	0	11	11	0	3	3	14
TCGA-2J-AABH	PAAD	II	42.2799	0	36	34	2	3	5	2	2	4	31
TCGA-2J-AABI	PAAD	II	31.8331	0	30	28	1	7	8	1	6	7	25
TCGA-2J-AABO	PAAD	II	14.4547	0	65	61	11	0	11	10	0	10	52
TCGA-2J-AABP	PAAD	II	15.2102	0	93	90	11	37	48	9	9	18	25
TCGA-2J-AABT	PAAD	II	10.4796	0	29	29	0	5	5	0	4	4	25
TCGA-2J-AABU	PAAD	II	9.09987	1	24	23	1	6	7	1	5	6	22
TCGA-2J-AABV	PAAD	II	21.4192	1	10	9	1	0	1	1	0	1	3
TCGA-2K-A9WE	KIRP	II	7.03022	0	53	52	7	2	9	7	2	9	48
TCGA-2L-AAQA	PAAD	II	4.69777	1	55	55	0	9	9	0	4	4	36
TCGA-2L-AAQE	PAAD	II	22.4704	1	34	31	19	1	20	16	1	17	25
TCGA-2L-AAQI	PAAD	II	3.38371	1	30	28	0	7	7	0	5	5	19
TCGA-2L-AAQJ	PAAD	III	12.9435	1	80	73	1	13	14	1	8	9	43
TCGA-2L-AAQL	PAAD	II	9.59264	1	50	48	37	0	37	34	0	34	43
TCGA-2L-AAQM	PAAD	II	45.4336	0	36	35	12	1	13	12	1	13	16
TCGA-2V-A95S	LIHC	II	#N/A	0	85	84	4	1	5	4	1	5	76
TCGA-2W-A8YY	CESC	NS	17.5099	0	11218	10684	50	168	218	48	97	145	9559
TCGA-2X-A9D5	TGCT	I	14.2904	0	10	10	1	1	2	1	0	1	8
TCGA-2X-A9D6	TGCT	I	19.9409	0	12	12	3	0	3	2	0	2	11
TCGA-2Y-A9GS	LIHC	#N/A	23.7845	1	65	64	0	8	8	0	5	5	44
TCGA-2Y-A9GT	LIHC	I	53.3509	1	84	79	0	0	0	0	0	0	67
TCGA-2Y-A9GU	LIHC	I	63.6991	0	138	128	32	0	32	30	0	30	106
TCGA-2Y-A9GV	LIHC	I	83.18	1	61	58	0	1	1	0	0	0	47
TCGA-2Y-A9GW	LIHC	I	41.7543	1	69	68	6	0	6	5	0	5	51
TCGA-2Y-A9GX	LIHC	I	80.2234	0	55	53	1	7	8	1	6	7	43
TCGA-2Y-A9GY	LIHC	II	24.8686	1	65	60	34	1	35	30	1	31	52
TCGA-2Y-A9GZ	LIHC	II	27.8581	1	84	79	27	0	27	26	0	26	71
TCGA-2Y-A9H0	LIHC	III	120.729	0	71	70	8	2	10	6	2	8	57
TCGA-2Y-A9H1	LIHC	I	40.3745	1	119	116	12	4	16	12	3	15	100
TCGA-2Y-A9H2	LIHC	I	56.866	0	53	50	16	0	16	15	0	15	41
TCGA-2Y-A9H3	LIHC	II	49.8029	0	165	162	30	0	30	30	0	30	145
TCGA-2Y-A9H4	LIHC	I	47.7004	0	65	61	5	2	7	5	1	6	49
TCGA-2Y-A9H5	LIHC	I	18.2326	1	70	62	3	10	13	3	4	7	42
TCGA-2Y-A9H6	LIHC	I	11.728	0	52	48	2	8	10	2	4	6	31
TCGA-2Y-A9H7	LIHC	I	38.3706	0	76	75	2	8	10	2	8	10	69
TCGA-2Y-A9H8	LIHC	#N/A	20.795	1	66	62	31	0	31	28	0	28	55
TCGA-2Y-A9H9	LIHC	I	22.8975	0	120	111	7	6	13	7	3	10	80
TCGA-2Y-A9HA	LIHC	II	1.18265	1	139	135	4	12	16	4	8	12	100
TCGA-2Y-A9HB	LIHC	I	8.54139	0	66	61	6	2	8	6	2	8	49
TCGA-2Z-A9J1	KIRP	I	75.4928	0	83	80	16	0	16	15	0	15	58
TCGA-2Z-A9J2	KIRP	I	58.9685	0	71	71	8	2	10	7	2	9	51
TCGA-2Z-A9J3	KIRP	II	58.18	1	122	121	9	0	9	9	0	9	92
TCGA-2Z-A9J5	KIRP	II	100.197	0	87	86	18	0	18	15	0	15	69
TCGA-2Z-A9J6	KIRP	I	56.866	0	52	50	5	1	6	5	0	5	38
TCGA-2Z-A9J7	KIRP	IV	4.56636	1	35	33	1	0	1	1	0	1	24
TCGA-2Z-A9J8	KIRP	I	91.6557	0	28	26	0	0	0	0	0	0	18
TCGA-2Z-A9JD	KIRP	I	34.8226	0	93	90	5	0	5	4	0	4	64
TCGA-2Z-A9JE	KIRP	I	56.7674	0	84	81	9	0	9	8	0	8	63
TCGA-2Z-A9JG	KIRP	I	54.5992	0	75	71	19	0	19	18	0	18	57
TCGA-2Z-A9JI	KIRP	III	51.4783	0	8	8	1	3	4	1	2	3	5
TCGA-2Z-A9JJ	KIRP	I	39.8489	0	18	16	0	1	1	0	0	0	9
TCGA-2Z-A9JK	KIRP	III	38.9619	0	78	72	1	3	4	1	2	3	65
TCGA-2Z-A9JL	KIRP	I	33.0486	0	74	73	3	0	3	3	0	3	67
TCGA-2Z-A9JM	KIRP	I	30.6833	0	48	46	0	1	1	0	1	1	43
TCGA-2Z-A9JN	KIRP	I	24.3101	0	15	15	0	0	0	0	0	0	5
TCGA-2Z-A9JO	KIRP	I	31.1761	0	31	31	0	0	0	0	0	0	24
TCGA-2Z-A9JP	KIRP	I	29.3364	0	55	55	4	1	5	4	1	5	47
TCGA-2Z-A9JQ	KIRP	I	25.5585	0	72	71	5	0	5	4	0	4	55
TCGA-2Z-A9JR	KIRP	I	5.28909	0	45	45	2	0	2	1	0	1	33
TCGA-2Z-A9JS	KIRP	I	16.1629	1	103	103	14	0	14	14	0	14	86
TCGA-2Z-A9JT	KIRP	I	22.4704	0	73	72	11	1	12	11	1	12	64
TCGA-30-1714	OV	NS	38.042	1	60	56	8	2	10	8	1	9	42
TCGA-30-1718	OV	NS	51.8725	1	135	120	27	0	27	26	0	26	82
TCGA-30-1853	OV	NS	36.2352	1	41	40	6	2	8	5	0	5	28
TCGA-30-1855	OV	NS	2.46386	1	102	97	10	2	12	9	1	10	73
TCGA-30-1856	OV	NS	15.6702	1	58	56	11	0	11	8	0	8	42
TCGA-30-1857	OV	NS	0.262812	1	85	83	2	13	15	2	7	9	47
TCGA-30-1862	OV	NS	6.11038	1	43	43	4	4	8	4	2	6	31
TCGA-30-1891	OV	NS	30.0263	1	67	63	4	17	21	3	9	12	41
TCGA-31-1950	OV	NS	18.7582	0	59	55	8	2	10	6	0	6	23
TCGA-31-1953	OV	NS	6.70171	0	52	47	13	0	13	11	0	11	26
TCGA-31-1959	OV	NS	2.20105	0	61	57	5	24	29	5	8	13	25
TCGA-32-1970	GBM	NS	15.3745	1	69	66	1	2	3	1	2	3	46
TCGA-32-1976	GBM	NS	0.492773	1	55	53	3	4	7	3	0	3	27
TCGA-32-1977	GBM	NS	0.0985545	0	68	65	0	4	4	0	1	1	49
TCGA-32-1979	GBM	NS	19.4809	1	68	62	43	0	43	41	0	41	55
TCGA-32-1980	GBM	NS	1.18265	1	16	15	1	1	2	1	1	2	15
TCGA-32-1982	GBM	NS	4.66491	1	65	54	0	5	5	0	4	4	47
TCGA-32-1986	GBM	NS	12.6807	1	39	38	1	4	5	1	3	4	35
TCGA-32-1991	GBM	NS	16.9185	1	43	38	0	2	2	0	0	0	29
TCGA-32-2491	GBM	NS	12.2208	1	78	71	2	5	7	1	3	4	58
TCGA-32-2494	GBM	NS	20.7622	1	53	47	0	4	4	0	1	1	35
TCGA-32-2495	GBM	NS	15.0131	1	65	57	5	1	6	5	1	6	39
TCGA-32-2615	GBM	NS	15.933	1	31	30	0	4	4	0	2	2	22
TCGA-32-2616	GBM	NS	7.35874	1	989	910	4	57	61	1	20	21	662
TCGA-32-2632	GBM	NS	8.83706	1	85	80	35	2	37	32	0	32	65
TCGA-32-2634	GBM	NS	22.7661	0	42	41	2	8	10	2	5	7	32
TCGA-32-2638	GBM	NS	25.1643	1	46	43	0	2	2	0	2	2	26
TCGA-32-4208	GBM	NS	21.1235	0	38	32	0	3	3	0	0	0	16
TCGA-32-4210	GBM	NS	3.71222	1	67	63	45	0	45	44	0	44	60
TCGA-32-4211	GBM	NS	12.5821	1	62	58	2	4	6	2	3	5	34
TCGA-32-4213	GBM	NS	19.8423	0	57	51	0	4	4	0	2	2	34
TCGA-32-4719	GBM	NS	10.841	1	47	39	0	3	3	0	1	1	24
TCGA-32-5222	GBM	NS	19.2181	1	60	55	46	0	46	46	0	46	50
TCGA-33-4532	LUSC	I	128.909	1	337	324	204	0	204	197	0	197	288
TCGA-33-4533	LUSC	I	133.64	0	263	243	167	0	167	157	0	157	221
TCGA-33-4538	LUSC	III	97.8647	1	168	161	81	0	81	79	0	79	148
TCGA-33-4547	LUSC	I	79.4678	0	175	172	12	31	43	12	24	36	136
TCGA-33-4566	LUSC	I	173.686	1	1181	1112	572	44	616	541	25	566	1019
TCGA-33-4582	LUSC	I	103.449	1	167	159	37	3	40	34	1	35	129
TCGA-33-4583	LUSC	I	151.15	1	509	473	316	0	316	303	0	303	436
TCGA-33-4586	LUSC	III	14.0604	1	312	286	205	0	205	201	0	201	270
TCGA-33-4587	LUSC	I	54.4021	1	201	177	103	0	103	101	0	101	161
TCGA-33-4589	LUSC	II	1.54402	1	99	89	64	0	64	64	0	64	88
TCGA-33-6737	LUSC	III	19.7438	1	385	365	161	5	166	151	4	155	334
TCGA-33-6738	LUSC	III	63.3049	0	302	277	17	78	95	14	58	72	214
TCGA-33-A4WN	LUSC	I	4.69777	1	173	166	13	15	28	13	12	25	151
TCGA-33-A5GW	LUSC	II	0.295664	1	163	156	4	32	36	4	17	21	86
TCGA-33-AAS8	LUSC	I	36.5966	1	210	173	0	30	30	0	29	29	154
TCGA-33-AASB	LUSC	I	6.93167	1	345	332	176	5	181	173	4	177	313
TCGA-33-AASD	LUSC	I	110.907	1	316	303	209	0	209	200	0	200	287
TCGA-33-AASI	LUSC	II	44.1524	1	361	345	19	90	109	18	75	93	296
TCGA-33-AASJ	LUSC	I	118.265	1	167	161	49	3	52	47	3	50	143
TCGA-33-AASL	LUSC	I	27.1353	1	272	230	10	49	59	10	43	53	200
TCGA-34-2596	LUSC	II	2.62812	1	215	201	12	62	74	11	42	53	153
TCGA-34-2600	LUSC	I	61.5637	1	403	355	129	0	129	112	0	112	189
TCGA-34-2604	LUSC	I	31.4717	1	538	504	263	11	274	257	11	268	491
TCGA-34-2605	LUSC	III	28.9422	1	323	305	214	0	214	212	0	212	274
TCGA-34-2608	LUSC	I	32.8515	1	127	121	1	20	21	1	8	9	80
TCGA-34-2609	LUSC	II	31.2418	1	224	212	108	1	109	107	1	108	207
TCGA-34-5231	LUSC	I	65.1774	1	579	548	329	2	331	309	2	311	497
TCGA-34-5232	LUSC	II	81.1761	0	164	141	5	13	18	5	11	16	134
TCGA-34-5234	LUSC	I	74.6058	0	161	115	7	7	14	7	7	14	115
TCGA-34-5236	LUSC	II	9.06702	1	188	175	97	0	97	97	0	97	173
TCGA-34-5239	LUSC	III	60.2497	0	219	202	122	0	122	121	0	121	187
TCGA-34-5240	LUSC	II	50.6242	0	142	114	72	0	72	69	0	69	101
TCGA-34-5241	LUSC	I	16.9185	1	169	156	4	0	4	4	0	4	71
TCGA-34-5927	LUSC	I	44.7109	0	241	219	15	24	39	15	17	32	180
TCGA-34-5928	LUSC	II	39.2904	0	318	294	141	0	141	134	0	134	234
TCGA-34-5929	LUSC	I	4.96058	1	195	163	4	34	38	4	32	36	149
TCGA-34-7107	LUSC	II	1.11695	1	455	440	273	0	273	266	0	266	398
TCGA-34-8454	LUSC	III	38.7648	0	472	430	16	66	82	14	60	74	381
TCGA-34-8455	LUSC	IV	4.04074	1	441	427	283	0	283	275	0	275	412
TCGA-34-8456	LUSC	II	26.4126	0	34	26	7	0	7	7	0	7	18
TCGA-34-A5IX	LUSC	II	33.8699	0	249	246	168	0	168	164	0	164	237
TCGA-35-3615	LUAD	I	0.459921	0	102	98	7	2	9	7	0	7	61
TCGA-35-4122	LUAD	I	7.39159	0	290	265	102	0	102	101	0	101	256
TCGA-35-4123	LUAD	I	5.97898	0	243	226	19	31	50	18	23	41	180
TCGA-35-5375	LUAD	III	8.6728	0	382	360	210	15	225	210	14	224	349
TCGA-36-2530	OV	NS	32.9829	0	63	60	9	13	22	9	11	20	50
TCGA-36-2532	OV	NS	29.4678	0	44	40	8	5	13	3	4	7	24
TCGA-36-2533	OV	NS	#N/A	#N/A	72	67	15	0	15	14	0	14	51
TCGA-36-2534	OV	NS	29.7963	0	119	116	6	24	30	6	19	25	80
TCGA-36-2537	OV	NS	25.887	0	36	35	1	7	8	0	4	4	19
TCGA-36-2538	OV	NS	25.0657	0	43	39	5	9	14	3	6	9	29
TCGA-36-2540	OV	NS	23.7845	0	5	4	0	0	0	0	0	0	4
TCGA-36-2542	OV	NS	21.5834	0	68	63	6	10	16	4	6	10	40
TCGA-36-2543	OV	NS	2.2339	1	64	60	36	0	36	36	0	36	50
TCGA-36-2544	OV	NS	20.9593	0	58	54	12	6	18	6	4	10	35
TCGA-36-2545	OV	NS	18.2983	0	53	49	3	8	11	2	5	7	22
TCGA-36-2547	OV	NS	20.4993	0	126	115	16	4	20	13	1	14	74
TCGA-36-2548	OV	NS	14.159	0	51	47	20	0	20	20	0	20	30
TCGA-36-2551	OV	NS	16.1629	0	24	22	3	0	3	2	0	2	17
TCGA-36-2552	OV	NS	11.4652	0	50	47	11	0	11	11	0	11	33
TCGA-37-3783	LUSC	III	4.00788	0	322	310	36	12	48	33	10	43	257
TCGA-37-3789	LUSC	I	0.42707	0	666	619	30	101	131	30	25	55	283
TCGA-37-3792	LUSC	I	0.394218	0	869	820	348	5	353	346	5	351	806
TCGA-37-4129	LUSC	I	7.95007	0	3	3	0	1	1	0	0	0	0
TCGA-37-4130	LUSC	I	8.11432	0	999	935	663	1	664	648	1	649	884
TCGA-37-4132	LUSC	IV	7.45729	0	274	254	15	28	43	13	23	36	205
TCGA-37-4133	LUSC	III	7.81866	0	237	228	91	5	96	84	5	89	180
TCGA-37-4135	LUSC	I	6.80026	0	262	237	143	4	147	134	4	138	208
TCGA-37-4141	LUSC	I	0.394218	0	313	296	5	91	96	4	62	66	229
TCGA-37-5819	LUSC	III	3.38371	0	679	641	423	5	428	410	5	415	593
TCGA-37-A5EL	LUSC	II	37.5493	1	367	355	223	1	224	212	1	213	316
TCGA-37-A5EN	LUSC	III	21.682	0	206	197	81	0	81	75	0	75	162
TCGA-38-4625	LUAD	I	97.6675	0	529	491	231	8	239	222	8	230	457
TCGA-38-4626	LUAD	#N/A	120.696	0	239	202	6	0	6	6	0	6	115
TCGA-38-4627	LUAD	II	37.6807	1	29	27	4	0	4	4	0	4	26
TCGA-38-4628	LUAD	II	49.0145	1	112	99	39	0	39	38	0	38	86
TCGA-38-4629	LUAD	II	28.3837	1	258	239	122	6	128	112	4	116	202
TCGA-38-4630	LUAD	I	35.2497	1	111	105	3	14	17	3	10	13	74
TCGA-38-4631	LUAD	I	11.6294	1	679	604	252	2	254	232	2	234	531
TCGA-38-4632	LUAD	IV	44.5795	1	496	460	152	2	154	148	0	148	429
TCGA-38-6178	LUAD	III	14.7175	0	66	62	20	0	20	20	0	20	52
TCGA-38-7271	LUAD	I	26.2812	1	87	72	1	0	1	1	0	1	52
TCGA-38-A44F	LUAD	I	4.36925	0	11	10	0	0	0	0	0	0	7
TCGA-39-5011	LUSC	I	133.147	0	576	540	29	267	296	28	180	208	397
TCGA-39-5016	LUSC	II	126.478	0	310	292	120	0	120	115	0	115	261
TCGA-39-5019	LUSC	I	111.268	0	159	150	13	69	82	9	36	45	80
TCGA-39-5021	LUSC	I	68.5283	1	134	127	19	36	55	18	26	44	108
TCGA-39-5022	LUSC	I	55.1577	1	184	168	10	13	23	9	8	17	109
TCGA-39-5024	LUSC	III	82.4573	0	176	161	12	10	22	11	9	20	138
TCGA-39-5028	LUSC	III	1.70828	1	159	148	54	0	54	53	0	53	141
TCGA-39-5029	LUSC	III	24.3101	1	131	118	10	47	57	7	27	34	80
TCGA-39-5030	LUSC	III	1.93824	1	209	189	1	28	29	0	14	14	100
TCGA-39-5031	LUSC	I	60.4796	1	569	516	144	3	147	135	1	136	398
TCGA-39-5034	LUSC	II	36.3666	1	538	501	289	9	298	282	7	289	477
TCGA-39-5035	LUSC	I	68.3311	0	137	117	62	0	62	53	0	53	105
TCGA-39-5036	LUSC	I	71.1235	0	245	229	15	64	79	9	32	41	124
TCGA-39-5037	LUSC	II	55.5191	0	206	201	127	0	127	126	0	126	187
TCGA-39-5039	LUSC	II	17.8712	1	149	146	14	20	34	10	18	28	126
TCGA-39-5040	LUSC	III	17.0499	1	425	402	185	0	185	178	0	178	338
TCGA-3A-A9I5	PAAD	#N/A	58.9356	0	30	30	2	4	6	2	4	6	24
TCGA-3A-A9I7	PAAD	II	43.4625	0	13	13	0	1	1	0	0	0	6
TCGA-3A-A9I9	PAAD	II	20.8279	1	92	87	0	12	12	0	3	3	58
TCGA-3A-A9IB	PAAD	II	7.35874	1	33	32	4	4	8	2	3	5	18
TCGA-3A-A9IC	PAAD	II	24.2444	1	31	28	4	6	10	3	3	6	15
TCGA-3A-A9IH	PAAD	I	33.5414	0	46	43	0	9	9	0	0	0	1
TCGA-3A-A9IJ	PAAD	I	60.9067	0	11	11	0	0	0	0	0	0	4
TCGA-3A-A9IL	PAAD	I	90.046	0	5	5	1	0	1	1	0	1	2
TCGA-3A-A9IN	PAAD	I	68.4625	0	31	30	0	15	15	0	10	10	21
TCGA-3A-A9IO	PAAD	#N/A	63.7976	0	7	6	0	2	2	0	1	1	2
TCGA-3A-A9IR	PAAD	I	50.657	0	11	10	0	0	0	0	0	0	8
TCGA-3A-A9IS	PAAD	I	32.7858	0	34	30	2	0	2	1	0	1	19
TCGA-3A-A9IU	PAAD	II	15.046	1	32	31	0	10	10	0	6	6	26
TCGA-3A-A9IV	PAAD	I	36.2352	0	41	39	18	0	18	17	0	17	34
TCGA-3A-A9IX	PAAD	I	34.067	0	22	19	0	1	1	0	0	0	4
TCGA-3A-A9IZ	PAAD	II	10.1183	1	49	49	0	7	7	0	5	5	39
TCGA-3A-A9J0	PAAD	II	24.4087	0	76	74	28	3	31	27	3	30	67
TCGA-3B-A9HI	SARC	NS	49.9671	0	39	37	7	0	7	7	0	7	32
TCGA-3B-A9HJ	SARC	NS	36.2681	0	18	16	0	0	0	0	0	0	0
TCGA-3B-A9HL	SARC	NS	19.6781	1	48	43	18	0	18	17	0	17	36
TCGA-3B-A9HO	SARC	NS	31.5046	0	56	49	20	0	20	19	0	19	42
TCGA-3B-A9HP	SARC	NS	53.4494	1	53	50	0	4	4	0	3	3	26
TCGA-3B-A9HQ	SARC	NS	68.4954	0	64	61	3	6	9	3	4	7	38
TCGA-3B-A9HR	SARC	NS	88.502	1	29	29	0	0	0	0	0	0	22
TCGA-3B-A9HS	SARC	NS	44.8752	1	59	52	9	1	10	9	1	10	46
TCGA-3B-A9HT	SARC	NS	54.6978	0	299	288	8	0	8	6	0	6	187
TCGA-3B-A9HU	SARC	NS	25.23	0	27	25	0	3	3	0	1	1	16
TCGA-3B-A9HV	SARC	NS	14.3561	1	45	43	0	3	3	0	1	1	25
TCGA-3B-A9HX	SARC	NS	42.8055	0	39	35	14	0	14	14	0	14	32
TCGA-3B-A9HY	SARC	NS	10.3154	0	45	44	0	11	11	0	7	7	35
TCGA-3B-A9HZ	SARC	NS	38.4363	0	26	26	0	4	4	0	2	2	19
TCGA-3B-A9I0	SARC	NS	36.0053	0	29	29	0	4	4	0	3	3	20
TCGA-3B-A9I1	SARC	NS	18.6268	1	29	26	12	0	12	11	0	11	19
TCGA-3B-A9I3	SARC	NS	26.544	0	43	41	0	17	17	0	10	10	31
TCGA-3C-AAAU	BRCA	#N/A	132.95	0	22	20	1	1	2	1	1	2	14
TCGA-3C-AALI	BRCA	II	131.57	0	446	428	74	2	76	70	1	71	359
TCGA-3C-AALJ	BRCA	II	48.4231	0	28	28	12	0	12	11	0	11	26
TCGA-3C-AALK	BRCA	I	47.569	0	45	44	0	2	2	0	1	1	26
TCGA-3E-AAAZ	PAAD	II	71.682	1	46	45	1	6	7	1	3	4	35
TCGA-3G-AB0O	THYM	NS	68.5283	0	10	10	0	0	0	0	0	0	10
TCGA-3G-AB0Q	THYM	NS	59.0999	0	23	20	0	0	0	0	0	0	17
TCGA-3G-AB0T	THYM	NS	81.7346	1	13	12	0	0	0	0	0	0	12
TCGA-3G-AB14	THYM	NS	25.4599	1	12	11	0	0	0	0	0	0	8
TCGA-3G-AB19	THYM	NS	95.5979	1	25	23	0	0	0	0	0	0	16
TCGA-3H-AB3K	MESO	II	56.3403	1	16	16	0	2	2	0	2	2	16
TCGA-3H-AB3L	MESO	III	11.8594	1	20	20	0	4	4	0	3	3	10
TCGA-3H-AB3M	MESO	III	29.0736	1	27	23	0	6	6	0	3	3	13
TCGA-3H-AB3S	MESO	II	12.6478	1	42	41	0	5	5	0	1	1	14
TCGA-3H-AB3T	MESO	I	13.6005	1	32	32	2	8	10	2	7	9	30
TCGA-3H-AB3U	MESO	III	27.1353	1	26	26	7	0	7	7	0	7	24
TCGA-3H-AB3X	MESO	III	48.9488	0	21	21	2	0	2	1	0	1	16
TCGA-3K-AAZ8	LIHC	III	13.0092	0	126	124	62	1	63	57	1	58	101
TCGA-3L-AA1B	COAD	I	15.6045	0	120	108	42	0	42	40	0	40	99
TCGA-3M-AB46	STAD	I	57.9829	0	167	165	11	29	40	9	21	30	115
TCGA-3M-AB47	STAD	III	#N/A	1	106	104	7	1	8	7	1	8	96
TCGA-3P-A9WA	OV	NS	13.7976	0	99	88	50	0	50	50	0	50	79
TCGA-3Q-A9WF	THYM	NS	15.3417	0	5	4	0	0	0	0	0	0	2
TCGA-3R-A8YX	SARC	NS	0.558476	1	65	60	21	0	21	21	0	21	57
TCGA-3S-A8YW	THYM	NS	21.1235	0	30	29	8	0	8	7	0	7	21
TCGA-3U-A98D	MESO	III	4.66491	1	30	30	0	9	9	0	6	6	21
TCGA-3U-A98E	MESO	IV	62.9435	0	31	30	2	0	2	2	0	2	22
TCGA-3U-A98F	MESO	III	17.6084	1	32	32	21	0	21	20	0	20	28
TCGA-3U-A98G	MESO	IV	20.6965	1	3	3	0	0	0	0	0	0	0
TCGA-3U-A98H	MESO	IV	37.9763	1	14	13	0	5	5	0	5	5	13
TCGA-3U-A98I	MESO	IV	28.2523	1	38	36	1	9	10	1	6	7	27
TCGA-3U-A98J	MESO	III	24.343	1	21	20	1	1	2	1	0	1	11
TCGA-3X-AAV9	CHOL	I	11.1367	1	43	40	1	7	8	1	7	8	39
TCGA-3X-AAVA	CHOL	II	14.6189	1	30	29	0	2	2	0	2	2	21
TCGA-3X-AAVB	CHOL	IV	13.2063	0	30	27	13	0	13	13	0	13	27
TCGA-3X-AAVC	CHOL	I	23.2917	0	49	46	21	0	21	21	0	21	44
TCGA-3X-AAVE	CHOL	II	21.3535	0	38	38	0	11	11	0	9	9	31
TCGA-3Z-A93Z	KIRC	I	12.6478	0	80	78	5	2	7	5	2	7	70
TCGA-41-2571	GBM	NS	0.854139	1	41	40	0	3	3	0	2	2	32
TCGA-41-2572	GBM	NS	13.3377	1	48	44	0	1	1	0	0	0	32
TCGA-41-2573	GBM	NS	8.93561	0	40	37	18	0	18	17	0	17	33
TCGA-41-2575	GBM	NS	9.52694	1	57	55	1	8	9	1	4	5	40
TCGA-41-3392	GBM	NS	0.985545	1	61	58	1	5	6	1	0	1	27
TCGA-41-3393	GBM	NS	4.43495	1	56	46	0	2	2	0	0	0	33
TCGA-41-3915	GBM	NS	11.8265	1	39	33	0	11	11	0	1	1	12
TCGA-41-4097	GBM	NS	0.197109	1	45	37	0	6	6	0	4	4	26
TCGA-41-5651	GBM	NS	15.1117	1	74	63	1	4	5	1	3	4	52
TCGA-41-6646	GBM	NS	12.4507	1	49	44	1	3	4	1	3	4	41
TCGA-42-2582	OV	NS	47.5361	1	109	100	4	9	13	3	1	4	40
TCGA-42-2587	OV	NS	23.7188	0	127	120	45	6	51	36	3	39	84
TCGA-42-2588	OV	NS	28.9093	1	29	26	6	2	8	6	1	7	23
TCGA-42-2589	OV	NS	41.9842	0	90	82	4	23	27	4	12	16	50
TCGA-42-2590	OV	NS	10.4139	1	48	44	0	10	10	0	4	4	18
TCGA-42-2591	OV	NS	40.7359	0	59	50	10	18	28	6	15	21	41
TCGA-42-2593	OV	NS	1.47832	1	37	36	4	1	5	2	1	3	29
TCGA-43-2576	LUSC	III	40.1774	0	471	378	211	1	212	208	1	209	366
TCGA-43-2578	LUSC	I	22.4704	1	294	240	32	76	108	26	59	85	180
TCGA-43-2581	LUSC	III	38.6334	0	815	761	498	0	498	475	0	475	729
TCGA-43-3394	LUSC	I	39.0933	1	342	309	134	0	134	134	0	134	255
TCGA-43-3920	LUSC	I	33.0815	0	854	804	244	9	253	244	0	244	652
TCGA-43-5668	LUSC	II	18.364	1	1176	1096	604	22	626	600	18	618	1079
TCGA-43-5670	LUSC	II	27.8909	0	244	229	29	2	31	28	0	28	182
TCGA-43-6143	LUSC	I	22.9632	0	584	542	316	0	316	298	0	298	465
TCGA-43-6647	LUSC	II	24.8686	0	282	234	2	45	47	2	34	36	204
TCGA-43-6770	LUSC	I	21.452	0	400	342	19	62	81	15	30	45	207
TCGA-43-6771	LUSC	I	5.45335	1	362	344	46	34	80	40	16	56	282
TCGA-43-6773	LUSC	II	3.81078	1	116	112	8	0	8	8	0	8	104
TCGA-43-7656	LUSC	I	19.5795	0	629	588	33	120	153	33	102	135	520
TCGA-43-7657	LUSC	I	7.75296	0	241	209	82	4	86	80	4	84	188
TCGA-43-7658	LUSC	I	78.1209	1	356	304	119	0	119	119	0	119	261
TCGA-43-8115	LUSC	II	13.3706	0	179	152	11	15	26	11	12	23	119
TCGA-43-8116	LUSC	I	11.7608	0	319	299	23	71	94	21	52	73	216
TCGA-43-8118	LUSC	I	2.92378	1	1104	1008	385	4	389	385	4	389	952
TCGA-43-A474	LUSC	II	11.5966	0	320	297	145	3	148	140	3	143	269
TCGA-43-A475	LUSC	II	9.72405	0	227	179	89	12	101	86	11	97	165
TCGA-43-A56U	LUSC	I	14.1919	0	222	214	9	72	81	9	71	80	213
TCGA-43-A56V	LUSC	III	12.0237	0	181	173	15	56	71	13	40	53	141
TCGA-44-2655	LUAD	I	43.4954	0	163	145	12	5	17	10	3	13	110
TCGA-44-2656	LUAD	I	46.9448	0	1493	1429	759	30	789	719	26	745	1296
TCGA-44-2657	LUAD	I	44.3824	0	711	634	10	247	257	10	143	153	438
TCGA-44-2659	LUAD	II	44.908	0	772	726	364	24	388	350	16	366	666
TCGA-44-2661	LUAD	I	38.0749	0	68	62	0	8	8	0	4	4	46
TCGA-44-2662	LUAD	I	42.0499	0	363	357	163	5	168	163	3	166	349
TCGA-44-2665	LUAD	II	42.7398	0	76	72	2	7	9	2	4	6	63
TCGA-44-2666	LUAD	I	3.1866	1	72	72	0	2	2	0	0	0	34
TCGA-44-2668	LUAD	I	25	1	632	596	81	58	139	79	50	129	563
TCGA-44-3396	LUAD	III	37.1222	0	360	332	20	14	34	18	14	32	286
TCGA-44-3398	LUAD	I	38.2063	0	337	291	6	0	6	6	0	6	265
TCGA-44-3917	LUAD	I	38.8633	0	197	186	115	0	115	113	0	113	181
TCGA-44-3918	LUAD	I	34.0342	0	1728	1644	81	601	682	73	253	326	872
TCGA-44-3919	LUAD	I	33.7057	1	101	93	4	10	14	4	2	6	41
TCGA-44-4112	LUAD	I	26.544	1	845	813	78	32	110	68	28	96	693
TCGA-44-5643	LUAD	III	33.2786	0	223	207	25	72	97	25	67	92	178
TCGA-44-5644	LUAD	I	28.3509	0	1772	1674	788	16	804	766	16	782	1564
TCGA-44-5645	LUAD	I	27.9895	0	71	67	0	0	0	0	0	0	65
TCGA-44-6144	LUAD	I	23.7516	0	391	377	27	52	79	21	38	59	275
TCGA-44-6145	LUAD	I	19.5466	0	577	536	35	113	148	31	103	134	510
TCGA-44-6146	LUAD	II	23.9159	0	75	71	0	8	8	0	6	6	58
TCGA-44-6147	LUAD	I	27.7595	0	197	177	6	24	30	4	0	4	26
TCGA-44-6148	LUAD	I	23.1275	0	13	13	0	0	0	0	0	0	10
TCGA-44-6774	LUAD	III	21.6163	0	551	467	17	66	83	17	24	41	310
TCGA-44-6775	LUAD	I	23.1603	0	121	113	39	4	43	35	4	39	88
TCGA-44-6776	LUAD	I	85.9396	0	368	318	14	20	34	14	8	22	240
TCGA-44-6777	LUAD	I	32.4244	1	669	584	21	190	211	21	117	138	408
TCGA-44-6778	LUAD	I	61.2352	0	687	650	451	2	453	451	2	453	644
TCGA-44-6779	LUAD	II	16.4258	1	91	84	3	41	44	3	20	23	49
TCGA-44-7659	LUAD	I	22.7004	0	272	244	12	8	20	8	4	12	202
TCGA-44-7660	LUAD	I	19.4481	0	657	619	328	0	328	312	0	312	479
TCGA-44-7661	LUAD	I	18.2983	1	537	475	22	24	46	20	22	42	427
TCGA-44-7662	LUAD	I	7.16163	0	1065	1019	422	12	434	412	12	424	942
TCGA-44-7667	LUAD	II	36.0381	0	845	801	486	0	486	486	0	486	794
TCGA-44-7669	LUAD	II	18.8568	1	831	783	441	6	447	427	6	433	725
TCGA-44-7670	LUAD	II	28.975	0	1990	1714	1306	0	1306	1298	0	1298	1688
TCGA-44-7671	LUAD	I	29.205	0	395	373	208	2	210	196	2	198	350
TCGA-44-7672	LUAD	I	23.6202	0	306	284	73	4	77	73	2	75	274
TCGA-44-8117	LUAD	I	12.6478	0	670	605	226	8	234	208	7	215	528
TCGA-44-8119	LUAD	II	9.36268	0	568	532	325	0	325	320	0	320	510
TCGA-44-8120	LUAD	I	8.54139	0	535	492	25	106	131	20	83	103	396
TCGA-44-A479	LUAD	I	15.9658	0	279	256	23	16	39	23	8	31	182
TCGA-44-A47A	LUAD	I	15.3088	0	206	193	99	0	99	98	0	98	166
TCGA-44-A47B	LUAD	I	9.42838	0	40	39	12	0	12	12	0	12	35
TCGA-44-A47F	LUAD	II	11.071	0	80	76	16	0	16	16	0	16	71
TCGA-44-A47G	LUAD	I	11.5309	0	77	69	3	0	3	3	0	3	58
TCGA-44-A4SS	LUAD	I	13.6334	0	441	423	123	2	125	120	2	122	398
TCGA-44-A4SU	LUAD	I	13.4363	1	132	117	7	17	24	5	3	8	55
TCGA-46-3765	LUSC	I	13.3049	0	443	409	118	0	118	117	0	117	408
TCGA-46-3767	LUSC	I	13.0092	0	240	213	21	6	27	21	6	27	211
TCGA-46-3768	LUSC	III	9.8226	1	346	330	121	0	121	119	0	119	236
TCGA-46-3769	LUSC	#N/A	4.43495	0	802	737	405	4	409	401	3	404	717
TCGA-46-6025	LUSC	II	10.6439	0	178	169	61	5	66	60	3	63	143
TCGA-46-6026	LUSC	II	13.8962	0	191	180	111	0	111	109	0	109	169
TCGA-49-4486	LUAD	I	76.1498	1	143	137	4	12	16	4	4	8	56
TCGA-49-4487	LUAD	I	28.088	1	342	322	141	0	141	141	0	141	318
TCGA-49-4488	LUAD	I	28.548	1	268	233	166	1	167	165	1	166	220
TCGA-49-4490	LUAD	III	12.6478	1	48	45	11	1	12	11	0	11	41
TCGA-49-4494	LUAD	III	35.5125	1	169	159	15	10	25	15	8	23	133
TCGA-49-4501	LUAD	I	46.682	1	48	45	8	0	8	7	0	7	28
TCGA-49-4505	LUAD	II	14.0604	1	186	172	63	2	65	51	0	51	127
TCGA-49-4506	LUAD	II	32.8187	1	115	107	52	0	52	52	0	52	104
TCGA-49-4507	LUAD	III	8.8042	1	180	167	65	3	68	63	3	66	152
TCGA-49-4510	LUAD	II	29.435	1	58	54	25	0	25	25	0	25	41
TCGA-49-4512	LUAD	III	29.7306	1	38	32	9	0	9	9	0	9	31
TCGA-49-4514	LUAD	I	55.8476	0	291	266	9	53	62	9	47	56	239
TCGA-49-6742	LUAD	II	16.0315	1	230	220	92	0	92	87	0	87	180
TCGA-49-6743	LUAD	III	53.2523	0	685	638	252	2	254	251	2	253	627
TCGA-49-6744	LUAD	II	55.2891	0	220	202	2	48	50	2	20	22	106
TCGA-49-6745	LUAD	III	17.1485	0	124	119	48	0	48	48	0	48	114
TCGA-49-6761	LUAD	III	11.6294	0	278	259	56	2	58	56	2	58	255
TCGA-49-6767	LUAD	II	22.2405	0	419	355	203	1	204	198	1	199	336
TCGA-49-AAQV	LUAD	II	22.2405	1	67	59	6	9	15	6	9	15	54
TCGA-49-AAR0	LUAD	I	156.537	0	121	117	1	44	45	1	17	18	52
TCGA-49-AAR2	LUAD	I	73.0618	0	360	347	5	29	34	4	25	29	295
TCGA-49-AAR3	LUAD	II	62.1879	0	128	121	4	13	17	4	7	11	92
TCGA-49-AAR4	LUAD	III	28.8765	1	529	502	30	102	132	30	98	128	481
TCGA-49-AAR9	LUAD	II	8.54139	1	557	529	84	69	153	81	57	138	463
TCGA-49-AARE	LUAD	I	40.3745	1	1185	1047	370	20	390	366	19	385	1012
TCGA-49-AARN	LUAD	I	37.2865	1	688	631	2	76	78	2	33	35	316
TCGA-49-AARO	LUAD	I	123.489	0	534	480	229	1	230	228	1	229	475
TCGA-49-AARQ	LUAD	I	221.156	0	635	577	231	0	231	230	0	230	567
TCGA-49-AARR	LUAD	I	163.995	0	2	2	0	0	0	0	0	0	0
TCGA-4A-A93W	KIRP	I	0.131406	0	88	85	5	0	5	4	0	4	68
TCGA-4A-A93X	KIRP	IV	12.8121	0	95	93	39	0	39	38	0	38	72
TCGA-4B-A93V	LUAD	I	9.85545	1	123	117	47	3	50	45	3	48	109
TCGA-4C-A93U	THCA	IV	4.23784	0	45	44	1	0	1	1	0	1	40
TCGA-4E-A92E	UCEC	NS	0.42707	0	143	137	2	0	2	2	0	2	123
TCGA-4G-AAZO	CHOL	II	38.6662	0	37	36	8	0	8	8	0	8	33
TCGA-4G-AAZT	CHOL	I	13.7976	0	85	84	0	17	17	0	13	13	49
TCGA-4H-AAAK	BRCA	III	11.4323	0	20	19	10	0	10	10	0	10	19
TCGA-4J-AA1J	CESC	NS	17.8055	0	129	122	3	5	8	3	3	6	53
TCGA-4K-AA1G	TGCT	#N/A	14.3233	0	12	12	2	0	2	2	0	2	11
TCGA-4K-AA1H	TGCT	I	17.0171	0	4	4	0	0	0	0	0	0	3
TCGA-4K-AA1I	TGCT	I	0.0985545	0	6	6	1	0	1	1	0	1	5
TCGA-4K-AAAL	TGCT	#N/A	15.8673	0	12	12	2	0	2	2	0	2	11
TCGA-4L-AA1F	PRAD	NS	11.498	0	25	24	9	1	10	9	1	10	24
TCGA-4N-A93T	COAD	III	4.79632	0	86	82	4	10	14	4	4	8	61
TCGA-4P-AA8J	HNSC	IV	3.35085	0	111	110	3	10	13	3	9	12	102
TCGA-4R-AA8I	LIHC	II	8.6071	1	1054	1029	5	64	69	2	36	38	666
TCGA-4T-AA8H	COAD	II	12.6478	0	120	109	10	0	10	10	0	10	93
TCGA-4V-A9QI	THYM	NS	96.452	0	6	6	0	0	0	0	0	0	6
TCGA-4V-A9QJ	THYM	NS	93.594	0	25	23	0	0	0	0	0	0	8
TCGA-4V-A9QL	THYM	NS	62.6807	0	12	12	0	0	0	0	0	0	6
TCGA-4V-A9QM	THYM	NS	41.1629	0	12	12	0	0	0	0	0	0	11
TCGA-4V-A9QN	THYM	NS	31.866	0	10	8	0	2	2	0	1	1	6
TCGA-4V-A9QR	THYM	NS	25.6242	0	30	29	4	0	4	4	0	4	28
TCGA-4V-A9QS	THYM	NS	25.4271	0	10	9	4	0	4	4	0	4	9
TCGA-4V-A9QT	THYM	NS	26.7083	0	6	6	0	0	0	0	0	0	5
TCGA-4V-A9QU	THYM	NS	20.5979	0	8	8	0	0	0	0	0	0	6
TCGA-4V-A9QW	THYM	NS	20.6965	0	13	12	0	0	0	0	0	0	5
TCGA-4V-A9QX	THYM	NS	14.2576	0	13	11	0	0	0	0	0	0	11
TCGA-4W-AA9R	GBM	NS	4.07359	0	64	61	38	0	38	38	0	38	55
TCGA-4W-AA9S	GBM	NS	1.44547	0	42	42	0	5	5	0	1	1	24
TCGA-4W-AA9T	GBM	NS	25.5585	0	49	43	1	4	5	1	3	4	40
TCGA-4X-A9FA	THYM	NS	12.8778	0	14	14	0	0	0	0	0	0	6
TCGA-4X-A9FD	THYM	NS	49.3758	0	24	23	1	0	1	1	0	1	23
TCGA-4Z-AA7M	BLCA	III	16.2615	0	469	460	224	1	225	218	0	218	435
TCGA-4Z-AA7O	BLCA	II	16.82	0	156	149	4	8	12	4	6	10	125
TCGA-4Z-AA7Q	BLCA	III	16.7543	1	222	213	47	1	48	47	0	47	198
TCGA-4Z-AA7R	BLCA	IV	17.1485	1	318	307	88	4	92	84	3	87	258
TCGA-4Z-AA7S	BLCA	III	34.954	1	58	57	5	0	5	5	0	5	56
TCGA-4Z-AA7W	BLCA	II	27.5953	0	501	489	135	26	161	134	24	158	469
TCGA-4Z-AA7Y	BLCA	II	50	0	258	251	4	5	9	4	4	8	179
TCGA-4Z-AA80	BLCA	II	0.624179	1	371	359	145	0	145	142	0	142	345
TCGA-4Z-AA81	BLCA	II	41.7214	1	191	185	50	0	50	50	0	50	171
TCGA-4Z-AA82	BLCA	IV	51.117	1	95	89	20	0	20	20	0	20	80
TCGA-4Z-AA83	BLCA	II	66.4915	0	74	71	1	4	5	1	4	5	57
TCGA-4Z-AA84	BLCA	IV	15.1117	0	411	398	264	1	265	264	1	265	387
TCGA-4Z-AA86	BLCA	IV	10.2168	1	195	190	64	0	64	64	0	64	183
TCGA-4Z-AA87	BLCA	III	47.7661	0	229	221	81	0	81	76	0	76	198
TCGA-4Z-AA89	BLCA	IV	33.8042	0	125	122	3	3	6	1	2	3	42
TCGA-50-5044	LUAD	III	20.4993	1	122	113	6	2	8	6	2	8	108
TCGA-50-5045	LUAD	#N/A	71.4192	1	291	264	62	19	81	61	17	78	255
TCGA-50-5049	LUAD	I	101.643	0	740	700	78	159	237	78	142	220	659
TCGA-50-5051	LUAD	III	15.703	1	103	91	30	0	30	28	0	28	69
TCGA-50-5055	LUAD	II	60.1183	1	21	20	0	2	2	0	2	2	20
TCGA-50-5066	LUAD	I	47.3719	0	599	566	183	50	233	181	45	226	544
TCGA-50-5068	LUAD	II	49.2444	1	86	82	36	0	36	36	0	36	80
TCGA-50-5072	LUAD	III	8.21288	1	154	151	42	0	42	39	0	39	132
TCGA-50-5930	LUAD	III	9.26413	1	1021	966	6	1	7	1	0	1	129
TCGA-50-5931	LUAD	I	14.2576	1	276	233	18	46	64	18	22	40	177
TCGA-50-5932	LUAD	II	40.5716	1	69	64	6	11	17	6	11	17	63
TCGA-50-5933	LUAD	III	78.6137	1	484	450	102	13	115	100	12	112	430
TCGA-50-5935	LUAD	I	21.452	1	90	81	13	0	13	13	0	13	63
TCGA-50-5936	LUAD	III	8.44284	1	106	98	2	31	33	2	22	24	78
TCGA-50-5939	LUAD	I	15.1117	1	74	71	0	11	11	0	9	9	60
TCGA-50-5941	LUAD	III	48.4231	0	363	335	69	4	73	66	3	69	296
TCGA-50-5942	LUAD	I	60.6767	0	59	55	0	3	3	0	0	0	12
TCGA-50-5944	LUAD	I	57.4901	0	53	51	16	0	16	16	0	16	44
TCGA-50-5946	LUAD	I	53.1209	0	1174	1089	260	4	264	202	2	204	749
TCGA-50-6590	LUAD	I	42.3127	1	819	774	419	0	419	415	0	415	742
TCGA-50-6591	LUAD	IV	3.90933	1	56	50	24	0	24	24	0	24	39
TCGA-50-6592	LUAD	I	25.5256	1	263	232	87	3	90	83	3	86	217
TCGA-50-6593	LUAD	III	11.0381	1	281	261	71	4	75	69	4	73	256
TCGA-50-6594	LUAD	III	12.1551	1	482	401	295	2	297	287	2	289	387
TCGA-50-6595	LUAD	III	6.20894	1	94	84	24	0	24	24	0	24	79
TCGA-50-6597	LUAD	I	41.6557	1	52	45	18	0	18	17	0	17	38
TCGA-50-6673	LUAD	I	0.722733	1	83	77	28	0	28	27	0	27	75
TCGA-50-7109	LUAD	I	10.1183	1	236	227	60	4	64	59	4	63	208
TCGA-50-8457	LUAD	I	36.958	0	53	45	2	0	2	0	0	0	24
TCGA-50-8459	LUAD	II	36.7608	0	76	74	1	5	6	1	4	5	69
TCGA-50-8460	LUAD	I	27.2339	0	30	30	1	4	5	1	2	3	28
TCGA-51-4079	LUSC	I	0.394218	1	359	339	17	40	57	12	31	43	245
TCGA-51-4080	LUSC	III	0.394218	1	259	241	13	28	41	12	21	33	201
TCGA-51-4081	LUSC	II	29.9277	0	185	178	120	0	120	113	0	113	142
TCGA-52-7622	LUSC	I	28.318	0	235	205	7	30	37	6	25	31	172
TCGA-52-7809	LUSC	I	5.45335	1	222	209	101	6	107	100	5	105	188
TCGA-52-7810	LUSC	II	30.3219	0	370	322	208	5	213	206	5	211	312
TCGA-52-7811	LUSC	I	8.7385	1	138	125	85	0	85	84	0	84	124
TCGA-52-7812	LUSC	#N/A	27.431	1	257	236	10	38	48	10	30	40	212
TCGA-53-7624	LUAD	IV	34.2641	1	732	678	399	7	406	380	7	387	620
TCGA-53-7626	LUAD	II	30.5191	1	1037	966	12	244	256	10	104	114	708
TCGA-53-7813	LUAD	III	13.929	0	143	121	66	0	66	66	0	66	119
TCGA-53-A4EZ	LUAD	II	35.184	0	445	434	254	3	257	237	3	240	393
TCGA-55-1592	LUAD	I	23.0289	1	485	441	182	0	182	170	0	170	355
TCGA-55-1594	LUAD	III	38.6991	0	165	154	78	0	78	72	0	72	140
TCGA-55-1595	LUAD	I	48.5874	0	294	265	87	1	88	81	1	82	239
TCGA-55-1596	LUAD	II	67.8384	0	171	160	90	0	90	84	0	84	147
TCGA-55-5899	LUAD	#N/A	30.5519	0	388	353	143	3	146	140	3	143	324
TCGA-55-6543	LUAD	I	14.2904	0	23	18	0	0	0	0	0	0	14
TCGA-55-6642	LUAD	I	80.4534	0	121	115	31	0	31	30	0	30	104
TCGA-55-6712	LUAD	II	5.61761	1	128	122	35	0	35	34	0	34	112
TCGA-55-6968	LUAD	IV	42.477	1	457	429	9	96	105	7	41	48	222
TCGA-55-6969	LUAD	I	40.703	0	427	399	92	9	101	91	9	100	385
TCGA-55-6970	LUAD	III	15.2431	1	174	141	10	80	90	10	59	69	106
TCGA-55-6971	LUAD	I	45.9921	0	201	185	42	0	42	41	0	41	184
TCGA-55-6972	LUAD	I	53.6137	1	260	244	95	0	95	93	0	93	176
TCGA-55-6975	LUAD	II	3.87648	1	83	77	0	26	26	0	17	17	58
TCGA-55-6978	LUAD	II	5.78187	1	53	49	7	2	9	7	2	9	45
TCGA-55-6979	LUAD	II	7.78581	1	522	481	3	164	167	3	144	147	439
TCGA-55-6980	LUAD	I	69.2838	0	30	30	2	3	5	2	2	4	25
TCGA-55-6981	LUAD	III	45.3022	1	198	185	25	0	25	25	0	25	182
TCGA-55-6982	LUAD	II	32.6873	1	207	199	22	3	25	20	3	23	194
TCGA-55-6983	LUAD	II	92.7398	0	105	93	11	11	22	11	11	22	87
TCGA-55-6984	LUAD	II	24.9671	1	32	30	1	0	1	1	0	1	24
TCGA-55-6985	LUAD	I	40.5059	0	432	407	26	97	123	25	70	95	347
TCGA-55-6986	LUAD	I	107.129	0	22	22	0	1	1	0	1	1	18
TCGA-55-6987	LUAD	I	70.2037	0	211	196	85	1	86	85	1	86	196
TCGA-55-7281	LUAD	I	28.6465	0	861	743	358	0	358	344	0	344	700
TCGA-55-7283	LUAD	III	20.0066	0	416	384	68	0	68	66	0	66	342
TCGA-55-7284	LUAD	II	7.98292	1	40	39	6	0	6	6	0	6	34
TCGA-55-7570	LUAD	I	27.0696	0	697	641	26	106	132	24	92	116	568
TCGA-55-7573	LUAD	I	15.9987	0	50	47	20	0	20	20	0	20	44
TCGA-55-7574	LUAD	I	32.6873	1	488	432	84	44	128	84	40	124	420
TCGA-55-7576	LUAD	I	22.0105	0	720	684	173	17	190	163	6	169	544
TCGA-55-7724	LUAD	I	23.1603	0	214	176	3	41	44	3	26	29	113
TCGA-55-7725	LUAD	I	14.5204	0	114	101	2	6	8	1	3	4	83
TCGA-55-7726	LUAD	I	21.4192	0	108	103	62	0	62	62	0	62	103
TCGA-55-7727	LUAD	III	3.90933	0	218	205	7	32	39	4	21	25	123
TCGA-55-7728	LUAD	I	23.1275	0	86	77	2	1	3	2	1	3	63
TCGA-55-7815	LUAD	I	25.3942	0	124	114	49	0	49	49	0	49	111
TCGA-55-7903	LUAD	I	18.6268	0	137	129	9	7	16	9	1	10	81
TCGA-55-7907	LUAD	II	11.2681	1	1048	992	649	6	655	639	5	644	973
TCGA-55-7910	LUAD	II	34.1656	0	286	248	106	3	109	103	3	106	234
TCGA-55-7911	LUAD	I	17.6413	0	205	182	110	0	110	110	0	110	181
TCGA-55-7913	LUAD	I	18.4297	1	303	279	77	0	77	76	0	76	263
TCGA-55-7914	LUAD	II	6.14323	1	161	151	4	17	21	4	11	15	114
TCGA-55-7994	LUAD	II	19.8095	0	1378	1281	686	1	687	658	1	659	1157
TCGA-55-7995	LUAD	I	29.205	0	595	525	204	30	234	200	27	227	482
TCGA-55-8085	LUAD	I	29.6978	0	222	208	19	18	37	18	14	32	182
TCGA-55-8087	LUAD	I	15.1774	0	33	29	0	2	2	0	0	0	8
TCGA-55-8089	LUAD	I	23.0618	1	1071	1009	35	195	230	29	153	182	862
TCGA-55-8090	LUAD	I	19.6452	1	77	70	48	0	48	47	0	47	69
TCGA-55-8091	LUAD	I	19.7109	0	30	27	1	7	8	1	3	4	13
TCGA-55-8092	LUAD	II	5.05913	1	481	446	149	6	155	142	6	148	413
TCGA-55-8094	LUAD	IV	17.7727	0	395	370	84	2	86	78	2	80	319
TCGA-55-8096	LUAD	I	23.6202	1	132	112	34	2	36	34	1	35	103
TCGA-55-8097	LUAD	I	15.6373	0	98	83	0	1	1	0	0	0	37
TCGA-55-8203	LUAD	I	17.9698	0	382	331	210	0	210	207	0	207	323
TCGA-55-8204	LUAD	I	16.9185	0	190	174	12	22	34	12	20	32	157
TCGA-55-8205	LUAD	II	19.6781	0	469	433	194	0	194	194	0	194	431
TCGA-55-8206	LUAD	I	29.1721	0	27	27	1	0	1	1	0	1	25
TCGA-55-8207	LUAD	I	32.0959	0	276	261	124	3	127	114	2	116	234
TCGA-55-8208	LUAD	I	22.1419	0	313	281	13	2	15	12	2	14	167
TCGA-55-8301	LUAD	I	17.5427	0	259	240	39	17	56	37	15	52	191
TCGA-55-8302	LUAD	I	15.703	0	613	583	26	149	175	18	46	64	218
TCGA-55-8505	LUAD	III	14.4547	0	28	28	1	3	4	1	2	3	25
TCGA-55-8506	LUAD	II	0.361367	0	1570	1457	787	2	789	765	1	766	1371
TCGA-55-8507	LUAD	I	13.7319	0	868	826	214	16	230	202	10	212	672
TCGA-55-8508	LUAD	II	20.2694	0	162	150	57	0	57	56	0	56	142
TCGA-55-8510	LUAD	I	17.707	0	272	247	127	4	131	125	4	129	240
TCGA-55-8511	LUAD	I	18.134	0	511	479	290	40	330	290	40	330	474
TCGA-55-8512	LUAD	IV	19.9409	1	34	33	3	5	8	3	5	8	32
TCGA-55-8513	LUAD	II	25.9855	0	6	6	0	0	0	0	0	0	0
TCGA-55-8514	LUAD	I	17.0828	0	245	221	126	6	132	118	4	122	202
TCGA-55-8614	LUAD	I	17.6084	0	203	196	122	0	122	118	0	118	185
TCGA-55-8615	LUAD	III	14.6518	0	99	98	57	0	57	55	0	55	91
TCGA-55-8616	LUAD	I	1.57687	0	428	388	228	1	229	226	1	227	375
TCGA-55-8619	LUAD	II	13.6662	0	20	18	0	0	0	0	0	0	14
TCGA-55-8620	LUAD	IV	12.3193	1	430	408	131	8	139	120	8	128	332
TCGA-55-8621	LUAD	I	16.9185	0	68	67	1	7	8	0	4	4	39
TCGA-55-A48X	LUAD	II	22.6347	0	358	308	10	65	75	9	64	73	291
TCGA-55-A48Y	LUAD	II	20.6965	0	306	298	4	26	30	4	19	23	251
TCGA-55-A48Z	LUAD	III	21.3863	0	43	41	9	1	10	8	1	9	35
TCGA-55-A490	LUAD	II	3.2523	1	1178	1137	451	21	472	435	16	451	1068
TCGA-55-A491	LUAD	I	20.565	0	332	297	73	25	98	68	15	83	246
TCGA-55-A492	LUAD	I	19.5795	0	256	220	76	0	76	74	0	74	194
TCGA-55-A493	LUAD	I	0.919842	0	233	227	20	66	86	20	55	75	201
TCGA-55-A494	LUAD	I	15.8016	0	209	176	72	0	72	70	0	70	152
TCGA-55-A4DF	LUAD	I	20.1708	1	665	638	205	4	209	201	3	204	572
TCGA-55-A4DG	LUAD	I	19.9737	0	625	604	283	3	286	281	3	284	585
TCGA-55-A57B	LUAD	I	17.9369	0	39	39	8	12	20	8	12	20	39
TCGA-56-1622	LUSC	I	28.9422	1	188	171	15	59	74	11	41	52	117
TCGA-56-5897	LUSC	I	12.4179	0	84	77	1	26	27	1	16	17	60
TCGA-56-5898	LUSC	I	18.2326	0	128	116	68	0	68	68	0	68	116
TCGA-56-6545	LUSC	I	21.8791	0	270	233	143	1	144	142	1	143	223
TCGA-56-6546	LUSC	II	#N/A	0	315	298	19	47	66	15	37	52	250
TCGA-56-7221	LUSC	I	19.9737	0	246	234	27	32	59	24	27	51	187
TCGA-56-7222	LUSC	I	18.4625	1	696	656	428	0	428	422	0	422	619
TCGA-56-7223	LUSC	III	14.5204	1	249	231	122	1	123	118	0	118	209
TCGA-56-7579	LUSC	III	31.2418	1	436	404	38	88	126	38	78	116	356
TCGA-56-7580	LUSC	I	30.3876	0	249	219	135	0	135	133	0	133	217
TCGA-56-7582	LUSC	I	19.7438	0	308	294	188	0	188	180	0	180	274
TCGA-56-7730	LUSC	II	6.5046	1	342	320	180	0	180	174	0	174	282
TCGA-56-7731	LUSC	I	0.0985545	1	646	528	28	214	242	28	210	238	522
TCGA-56-7822	LUSC	II	17.477	1	646	549	374	0	374	374	0	374	545
TCGA-56-7823	LUSC	II	33.2129	0	239	219	6	37	43	6	31	37	186
TCGA-56-8082	LUSC	II	14.9474	0	191	167	16	40	56	13	25	38	109
TCGA-56-8083	LUSC	I	4.92773	0	146	137	7	13	20	7	11	18	110
TCGA-56-8201	LUSC	II	13.042	1	149	137	71	0	71	71	0	71	135
TCGA-56-8304	LUSC	I	3.48226	0	225	218	21	48	69	14	36	50	172
TCGA-56-8305	LUSC	I	3.44941	0	337	315	224	1	225	211	1	212	288
TCGA-56-8307	LUSC	II	26.8725	0	377	326	183	0	183	168	0	168	295
TCGA-56-8308	LUSC	II	16.9842	0	316	299	159	2	161	154	2	156	280
TCGA-56-8309	LUSC	I	14.0604	0	128	121	2	17	19	2	13	15	108
TCGA-56-8503	LUSC	II	1.34691	0	146	142	5	67	72	5	48	53	120
TCGA-56-8504	LUSC	I	16.7543	0	426	416	294	0	294	294	0	294	408
TCGA-56-8622	LUSC	I	1.80683	0	381	361	12	36	48	12	30	42	312
TCGA-56-8624	LUSC	II	13.7976	0	210	206	132	0	132	132	0	132	202
TCGA-56-8625	LUSC	III	10.3482	1	751	682	30	90	120	30	84	114	643
TCGA-56-8626	LUSC	I	9.92116	1	220	209	6	35	41	5	29	34	166
TCGA-56-8628	LUSC	I	20.2365	0	758	732	18	146	164	16	112	128	628
TCGA-56-8629	LUSC	II	15.8016	0	404	394	194	4	198	186	2	188	368
TCGA-56-A49D	LUSC	III	20.9264	0	260	248	21	85	106	19	68	87	208
TCGA-56-A4BW	LUSC	II	19.2181	0	206	199	28	19	47	25	14	39	168
TCGA-56-A4BY	LUSC	I	17.8384	1	125	116	70	0	70	70	0	70	112
TCGA-56-A4ZJ	LUSC	I	21.025	0	98	76	11	10	21	11	10	21	76
TCGA-56-A5DS	LUSC	I	0.262812	0	184	155	14	12	26	14	12	26	139
TCGA-56-A62T	LUSC	II	14.4547	0	449	426	264	0	264	261	0	261	410
TCGA-57-1586	OV	NS	22.3062	0	7	6	0	1	1	0	0	0	4
TCGA-57-1992	OV	NS	28.975	0	126	113	2	43	45	0	8	8	27
TCGA-57-1993	OV	NS	25.0657	0	78	71	15	0	15	13	0	13	46
TCGA-57-1994	OV	NS	25	0	65	61	8	1	9	8	0	8	29
TCGA-58-8386	LUSC	IV	0.0328515	1	230	211	98	2	100	92	1	93	185
TCGA-58-8387	LUSC	II	13.2392	1	148	141	11	18	29	11	14	25	133
TCGA-58-8388	LUSC	I	13.5348	1	157	147	4	18	22	4	18	22	123
TCGA-58-8391	LUSC	III	71.1892	0	302	291	158	2	160	151	1	152	265
TCGA-58-8393	LUSC	I	34.7569	0	247	226	110	3	113	108	2	110	205
TCGA-58-A46J	LUSC	II	85.0526	0	160	153	19	0	19	16	0	16	137
TCGA-58-A46K	LUSC	III	34.3298	1	122	118	4	53	57	3	9	12	47
TCGA-58-A46L	LUSC	III	56.6032	0	213	210	33	40	73	33	33	66	183
TCGA-58-A46M	LUSC	II	35.2168	0	351	334	188	3	191	185	3	188	320
TCGA-58-A46N	LUSC	I	29.8949	0	176	167	4	47	51	3	37	40	140
TCGA-59-2348	OV	NS	180.059	0	92	87	21	1	22	19	1	20	60
TCGA-59-2350	OV	NS	22.3062	1	30	27	0	7	7	0	3	3	19
TCGA-59-2351	OV	NS	116.032	0	109	103	36	0	36	31	0	31	75
TCGA-59-2352	OV	NS	9.39553	1	79	76	11	1	12	8	0	8	57
TCGA-59-2354	OV	NS	34.3627	1	60	55	4	14	18	4	8	12	40
TCGA-59-2355	OV	NS	2.13535	1	27	26	2	6	8	2	3	5	9
TCGA-59-2363	OV	NS	5.4205	0	73	71	5	16	21	4	13	17	59
TCGA-59-2372	OV	NS	44.7766	1	77	71	7	1	8	7	1	8	53
TCGA-59-A5PD	OV	NS	20.4993	1	126	117	49	7	56	49	5	54	101
TCGA-5B-A90C	UCEC	NS	39.4875	0	47	43	13	0	13	13	0	13	39
TCGA-5C-A9VG	LIHC	II	10.7753	0	125	122	25	0	25	22	0	22	104
TCGA-5C-A9VH	LIHC	I	10.5782	0	93	90	3	6	9	3	3	6	69
TCGA-5C-AAPD	LIHC	II	0.65703	0	67	64	3	16	19	3	8	11	50
TCGA-5G-A9ZZ	THYM	NS	27.431	0	9	8	0	1	1	0	1	1	8
TCGA-5K-AAAP	THYM	NS	34.6255	0	20	20	0	0	0	0	0	0	17
TCGA-5L-AAT0	BRCA	II	48.5217	0	134	127	0	6	6	0	2	2	71
TCGA-5M-AAT4	COAD	IV	1.60972	1	172	165	51	3	54	43	1	44	82
TCGA-5M-AAT6	COAD	IV	9.52694	1	1851	1760	35	11	46	32	10	42	1725
TCGA-5M-AATE	COAD	II	39.4218	0	114	109	67	0	67	66	0	66	88
TCGA-5N-A9KI	BLCA	III	2.49671	1	147	132	76	0	76	75	0	75	126
TCGA-5N-A9KM	BLCA	III	17.4113	1	186	160	14	8	22	13	6	19	142
TCGA-5P-A9JU	KIRP	III	12.2536	0	76	75	2	3	5	2	2	4	46
TCGA-5P-A9JV	KIRP	#N/A	67.1156	0	44	44	0	2	2	0	1	1	37
TCGA-5P-A9JW	KIRP	#N/A	106.472	0	77	76	2	0	2	2	0	2	64
TCGA-5P-A9JY	KIRP	#N/A	49.5401	1	105	104	8	3	11	7	0	7	77
TCGA-5P-A9JZ	KIRP	#N/A	90.1445	0	41	39	2	0	2	2	0	2	31
TCGA-5P-A9K0	KIRP	#N/A	22.2405	0	75	70	7	0	7	6	0	6	54
TCGA-5P-A9K2	KIRP	#N/A	78.5808	0	68	68	7	0	7	7	0	7	57
TCGA-5P-A9K3	KIRP	#N/A	15.4731	1	62	59	0	8	8	0	7	7	42
TCGA-5P-A9K6	KIRP	#N/A	62.8778	0	42	40	6	0	6	6	0	6	32
TCGA-5P-A9K8	KIRP	#N/A	43.0026	0	17	16	0	1	1	0	0	0	4
TCGA-5P-A9KA	KIRP	#N/A	12.9763	0	79	79	1	0	1	1	0	1	63
TCGA-5P-A9KC	KIRP	#N/A	12.385	0	77	75	3	2	5	3	2	5	61
TCGA-5P-A9KE	KIRP	#N/A	27.0696	0	74	73	2	0	2	2	0	2	62
TCGA-5P-A9KH	KIRP	#N/A	67.3784	0	22	22	0	5	5	0	1	1	10
TCGA-5R-AA1C	LIHC	II	17.0828	0	87	84	14	3	17	12	2	14	64
TCGA-5R-AA1D	LIHC	III	14.7503	0	15	13	1	2	3	1	1	2	8
TCGA-5R-AAAM	LIHC	II	1.51117	1	79	76	1	5	6	1	2	3	29
TCGA-5S-A9Q8	UCEC	NS	10.2825	0	50	45	0	0	0	0	0	0	36
TCGA-5T-A9QA	BRCA	II	9.95401	0	55	50	5	0	5	4	0	4	26
TCGA-5U-AB0D	THYM	NS	23.456	0	60	52	22	0	22	21	0	21	46
TCGA-5U-AB0E	THYM	NS	22.569	0	22	22	2	0	2	2	0	2	22
TCGA-5U-AB0F	THYM	NS	15.0788	0	15	13	0	1	1	0	1	1	12
TCGA-5V-A9RR	THYM	NS	27.1682	0	11	10	0	0	0	0	0	0	7
TCGA-5X-AA5U	OV	NS	11.8594	0	26	24	3	0	3	3	0	3	21
TCGA-60-2695	LUSC	I	21.0907	0	192	157	39	2	41	35	1	36	123
TCGA-60-2697	LUSC	II	12.2208	1	15	13	0	0	0	0	0	0	12
TCGA-60-2698	LUSC	II	10.2168	1	967	918	580	0	580	567	0	567	831
TCGA-60-2703	LUSC	II	96.7477	1	279	261	93	0	93	91	0	91	252
TCGA-60-2704	LUSC	II	37.9106	1	168	157	81	1	82	81	1	82	153
TCGA-60-2706	LUSC	I	92.6413	0	12	10	7	0	7	7	0	7	10
TCGA-60-2707	LUSC	I	21.912	1	92	89	2	12	14	2	4	6	47
TCGA-60-2708	LUSC	II	80.3876	0	182	145	66	6	72	65	6	71	123
TCGA-60-2709	LUSC	I	49.4415	0	144	133	78	0	78	77	0	77	131
TCGA-60-2710	LUSC	II	66.4915	0	192	158	5	26	31	4	19	23	126
TCGA-60-2711	LUSC	I	41.3929	0	104	96	26	0	26	25	0	25	72
TCGA-60-2712	LUSC	II	9.00131	1	82	79	54	0	54	52	0	52	73
TCGA-60-2713	LUSC	I	56.866	0	215	201	10	52	62	9	42	51	155
TCGA-60-2714	LUSC	II	50.2957	0	789	747	471	0	471	470	0	470	731
TCGA-60-2715	LUSC	I	35.3154	1	117	115	14	35	49	14	28	42	96
TCGA-60-2716	LUSC	II	48.456	0	16	16	0	0	0	0	0	0	15
TCGA-60-2719	LUSC	I	42.6084	0	178	147	5	32	37	5	20	25	110
TCGA-60-2720	LUSC	I	3.1866	0	391	327	12	83	95	11	64	75	256
TCGA-60-2721	LUSC	I	32.293	0	182	172	4	17	21	4	6	10	64
TCGA-60-2722	LUSC	II	29.8292	0	279	261	183	0	183	170	0	170	234
TCGA-60-2723	LUSC	I	35.8739	0	258	234	143	2	145	136	2	138	215
TCGA-60-2724	LUSC	III	23.5545	0	304	293	18	40	58	16	33	49	234
TCGA-60-2725	LUSC	I	26.8068	0	131	126	1	33	34	1	27	28	97
TCGA-60-2726	LUSC	II	11.7608	1	271	252	80	2	82	69	2	71	219
TCGA-61-1722	OV	NS	8.08147	0	93	86	5	2	7	4	0	4	43
TCGA-61-1725	OV	NS	31.406	0	65	62	3	7	10	3	4	7	45
TCGA-61-1727	OV	NS	18.5283	0	124	110	7	6	13	7	4	11	80
TCGA-61-1728	OV	NS	27.8581	0	54	50	3	0	3	3	0	3	14
TCGA-61-1730	OV	NS	4.3364	1	62	61	8	0	8	7	0	7	38
TCGA-61-1733	OV	NS	31.7674	0	44	42	5	1	6	4	0	4	29
TCGA-61-1736	OV	NS	48.7516	1	48	43	2	16	18	2	2	4	15
TCGA-61-1737	OV	NS	44.8095	0	117	114	4	28	32	4	6	10	40
TCGA-61-1738	OV	NS	35.7753	1	49	48	1	2	3	1	2	3	28
TCGA-61-1740	OV	NS	2.43101	1	175	165	5	46	51	5	7	12	38
TCGA-61-1741	OV	NS	33.6399	1	31	29	6	0	6	6	0	6	20
TCGA-61-1895	OV	NS	1.44547	0	68	65	2	21	23	2	8	10	34
TCGA-61-1899	OV	NS	8.40999	0	55	53	18	0	18	17	0	17	38
TCGA-61-1900	OV	NS	5.78187	0	70	55	7	7	14	6	5	11	45
TCGA-61-1901	OV	NS	11.3995	1	42	39	0	9	9	0	4	4	24
TCGA-61-1903	OV	NS	13.0092	0	50	48	5	4	9	5	4	9	43
TCGA-61-1904	OV	NS	9.06702	0	112	104	50	0	50	48	0	48	85
TCGA-61-1906	OV	NS	34.0999	1	53	51	22	0	22	22	0	22	32
TCGA-61-1907	OV	NS	31.2746	0	99	93	22	2	24	20	0	20	66
TCGA-61-1910	OV	NS	37.0237	0	83	76	5	6	11	5	5	10	67
TCGA-61-1911	OV	NS	42.477	0	30	30	1	1	2	1	0	1	21
TCGA-61-1913	OV	NS	48.883	0	39	36	2	10	12	2	8	10	29
TCGA-61-1914	OV	NS	56.5703	0	108	100	5	18	23	4	8	12	49
TCGA-61-1915	OV	NS	67.707	0	72	66	21	1	22	18	1	19	59
TCGA-61-1919	OV	NS	38.1406	1	77	71	3	1	4	2	1	3	22
TCGA-61-1995	OV	NS	2.00394	0	37	34	0	12	12	0	4	4	14
TCGA-61-1998	OV	NS	5.51905	0	194	183	6	24	30	5	8	13	83
TCGA-61-2000	OV	NS	14.4875	0	67	60	8	7	15	6	3	9	28
TCGA-61-2002	OV	NS	17.9698	0	43	40	4	9	13	4	4	8	27
TCGA-61-2003	OV	NS	4.00788	0	90	88	24	0	24	22	0	22	62
TCGA-61-2008	OV	NS	30.6176	0	68	64	7	2	9	7	1	8	51
TCGA-61-2009	OV	NS	39.816	0	80	77	20	0	20	18	0	18	62
TCGA-61-2012	OV	NS	30.6176	0	136	128	12	1	13	9	1	10	73
TCGA-61-2016	OV	NS	1.18265	1	29	26	0	5	5	0	3	3	14
TCGA-61-2018	OV	NS	45.3679	0	96	92	6	23	29	4	4	8	20
TCGA-61-2087	OV	NS	4.79632	0	67	59	3	12	15	3	10	13	44
TCGA-61-2088	OV	NS	4.76347	0	16	14	4	0	4	3	0	3	9
TCGA-61-2092	OV	NS	51.6754	0	55	49	3	0	3	2	0	2	27
TCGA-61-2094	OV	NS	71.682	0	64	62	1	13	14	1	4	5	30
TCGA-61-2095	OV	NS	61.5966	1	183	166	0	9	9	0	7	7	124
TCGA-61-2096	OV	NS	58.3443	0	112	108	9	19	28	8	11	19	72
TCGA-61-2101	OV	NS	55.4534	1	40	36	5	0	5	4	0	4	24
TCGA-61-2102	OV	NS	6.47175	1	64	62	8	5	13	7	2	9	46
TCGA-61-2104	OV	NS	76.8068	0	63	62	15	1	16	14	1	15	44
TCGA-61-2109	OV	NS	20.6636	1	75	72	7	13	20	5	7	12	44
TCGA-61-2110	OV	NS	44.4809	1	86	76	1	24	25	1	5	6	29
TCGA-61-2113	OV	NS	22.2076	1	206	191	91	1	92	88	0	88	154
TCGA-61-2612	OV	NS	6.34034	1	36	33	10	0	10	9	0	9	26
TCGA-61-2613	OV	NS	31.0447	1	71	68	3	9	12	3	6	9	43
TCGA-61-2614	OV	NS	8.6071	1	49	48	15	0	15	13	0	13	42
TCGA-62-8394	LUAD	III	4.56636	1	117	105	5	2	7	5	1	6	51
TCGA-62-8395	LUAD	II	39.9474	0	73	66	0	12	12	0	2	2	22
TCGA-62-8397	LUAD	II	42.3456	0	24	22	10	0	10	10	0	10	20
TCGA-62-8398	LUAD	III	14.5861	1	73	70	40	0	40	36	0	36	64
TCGA-62-8399	LUAD	III	88.5677	0	460	442	107	31	138	97	23	120	369
TCGA-62-8402	LUAD	III	49.2116	1	39	33	15	0	15	15	0	15	30
TCGA-62-A46O	LUAD	I	47.7661	1	784	737	371	8	379	343	5	348	665
TCGA-62-A46P	LUAD	I	19.5138	1	252	246	15	12	27	15	9	24	198
TCGA-62-A46R	LUAD	I	56.6689	1	168	146	53	2	55	53	2	55	130
TCGA-62-A46S	LUAD	I	54.3035	1	109	106	60	0	60	60	0	60	93
TCGA-62-A46U	LUAD	II	67.9041	0	39	37	17	0	17	17	0	17	37
TCGA-62-A46V	LUAD	I	72.2405	0	52	50	1	8	9	1	6	7	43
TCGA-62-A46Y	LUAD	III	13.6005	1	35	30	1	2	3	1	1	2	19
TCGA-62-A470	LUAD	I	39.2247	1	105	100	31	1	32	30	1	31	86
TCGA-62-A471	LUAD	II	40.933	0	86	84	49	0	49	48	0	48	75
TCGA-62-A472	LUAD	II	29.8949	0	53	52	30	0	30	30	0	30	51
TCGA-63-5128	LUSC	I	#N/A	1	276	253	181	3	184	170	3	173	237
TCGA-63-5131	LUSC	II	#N/A	1	283	260	135	2	137	120	2	122	210
TCGA-63-6202	LUSC	II	52.6281	0	323	295	100	36	136	94	28	122	245
TCGA-63-7020	LUSC	I	70.0723	0	182	174	105	1	106	103	1	104	165
TCGA-63-7021	LUSC	I	70.3679	0	241	224	13	15	28	13	15	28	222
TCGA-63-7022	LUSC	I	68.1012	0	168	148	17	24	41	17	22	39	140
TCGA-63-7023	LUSC	II	55.2562	0	130	123	8	21	29	7	13	20	87
TCGA-63-A5M9	LUSC	II	0	0	94	87	55	0	55	53	0	53	76
TCGA-63-A5MB	LUSC	I	102.595	0	307	295	121	3	124	117	3	120	255
TCGA-63-A5MG	LUSC	I	70.565	0	96	91	2	21	23	2	19	21	77
TCGA-63-A5MH	LUSC	I	66.5572	0	200	193	7	66	73	7	50	57	143
TCGA-63-A5MI	LUSC	III	58.6071	0	189	182	75	1	76	72	1	73	156
TCGA-63-A5MJ	LUSC	II	59.9212	0	165	158	79	0	79	76	0	76	139
TCGA-63-A5ML	LUSC	I	45.5322	0	224	211	73	2	75	70	0	70	167
TCGA-63-A5MM	LUSC	II	14.9803	1	1067	1043	23	41	64	23	38	61	964
TCGA-63-A5MN	LUSC	II	11.3338	1	35	30	1	1	2	1	1	2	30
TCGA-63-A5MP	LUSC	II	25.2628	0	164	158	56	4	60	55	4	59	157
TCGA-63-A5MR	LUSC	I	89.2247	0	161	143	72	0	72	68	0	68	133
TCGA-63-A5MS	LUSC	I	78.2194	0	360	356	122	16	138	121	16	137	347
TCGA-63-A5MT	LUSC	II	16.3601	0	206	196	20	17	37	20	15	35	177
TCGA-63-A5MU	LUSC	II	#N/A	1	200	184	67	1	68	67	1	68	165
TCGA-63-A5MV	LUSC	II	36.1367	0	108	104	21	14	35	19	14	33	100
TCGA-63-A5MW	LUSC	I	53.8436	0	416	405	99	2	101	90	2	92	335
TCGA-63-A5MY	LUSC	I	34.5598	0	149	144	12	20	32	12	17	29	121
TCGA-64-1676	LUAD	I	56.7674	0	531	493	41	154	195	36	102	138	369
TCGA-64-1677	LUAD	III	20.6307	1	192	169	48	1	49	44	1	45	149
TCGA-64-1679	LUAD	III	81.7346	0	477	444	247	1	248	246	1	247	434
TCGA-64-1680	LUAD	IV	36.9908	0	55	52	8	0	8	8	0	8	28
TCGA-64-1681	LUAD	I	38.3377	1	76	61	25	0	25	25	0	25	53
TCGA-64-5774	LUAD	I	87.9106	0	124	121	51	0	51	47	0	47	104
TCGA-64-5775	LUAD	III	2.03679	1	423	392	205	0	205	198	0	198	363
TCGA-64-5778	LUAD	I	42.8712	0	423	387	14	74	88	13	59	72	325
TCGA-64-5779	LUAD	III	28.3837	0	320	297	166	7	173	163	5	168	284
TCGA-64-5781	LUAD	I	51.2155	0	1010	952	109	113	222	108	106	214	896
TCGA-64-5815	LUAD	II	28.4494	0	145	137	9	13	22	9	12	21	134
TCGA-66-2727	LUSC	I	16.9514	1	293	253	95	1	96	95	0	95	239
TCGA-66-2734	LUSC	I	43.0683	0	498	446	6	111	117	6	86	92	410
TCGA-66-2742	LUSC	IV	21.0578	0	212	204	121	0	121	119	0	119	196
TCGA-66-2744	LUSC	II	0.985545	0	322	311	73	12	85	73	10	83	306
TCGA-66-2754	LUSC	III	2.00394	0	320	307	58	3	61	57	2	59	227
TCGA-66-2755	LUSC	I	0.919842	0	182	170	126	0	126	125	0	125	168
TCGA-66-2756	LUSC	III	0.985545	0	467	442	226	0	226	209	0	209	386
TCGA-66-2757	LUSC	I	43.9553	1	227	192	9	36	45	9	21	30	143
TCGA-66-2758	LUSC	I	20.9921	0	286	268	122	5	127	112	5	117	235
TCGA-66-2759	LUSC	III	25.0329	0	373	347	138	9	147	131	6	137	306
TCGA-66-2763	LUSC	I	0.985545	0	354	315	17	89	106	15	73	88	234
TCGA-66-2765	LUSC	I	2.00394	0	84	77	10	4	14	9	2	11	62
TCGA-66-2766	LUSC	III	1.0184	0	325	311	177	0	177	174	0	174	291
TCGA-66-2767	LUSC	III	2.00394	0	292	270	149	0	149	142	0	142	243
TCGA-66-2768	LUSC	II	2.00394	0	222	210	9	33	42	9	31	40	185
TCGA-66-2769	LUSC	III	7.06307	1	323	293	73	0	73	70	0	70	260
TCGA-66-2770	LUSC	I	22.9961	0	202	195	3	126	129	3	36	39	83
TCGA-66-2771	LUSC	II	18.9882	0	241	222	11	51	62	10	33	43	183
TCGA-66-2773	LUSC	I	3.02234	1	503	488	87	2	89	74	2	76	298
TCGA-66-2777	LUSC	I	2.00394	0	147	140	93	0	93	89	0	89	125
TCGA-66-2778	LUSC	III	18.9882	0	112	104	7	13	20	6	10	16	85
TCGA-66-2780	LUSC	I	12.0237	1	122	118	2	23	25	1	19	20	85
TCGA-66-2781	LUSC	I	3.97503	0	121	114	65	3	68	61	3	64	101
TCGA-66-2782	LUSC	II	11.9908	1	309	287	1	102	103	1	38	39	156
TCGA-66-2783	LUSC	III	24.9343	0	209	201	21	16	37	20	11	31	162
TCGA-66-2785	LUSC	I	1.97109	0	1012	962	187	5	192	171	3	174	802
TCGA-66-2786	LUSC	I	25.9527	0	205	174	5	36	41	3	22	25	107
TCGA-66-2787	LUSC	I	39.9803	0	527	497	243	2	245	243	2	245	489
TCGA-66-2788	LUSC	I	22.9632	0	187	177	22	26	48	20	22	42	159
TCGA-66-2789	LUSC	III	4.04074	1	336	306	28	47	75	27	33	60	262
TCGA-66-2791	LUSC	III	5.02628	1	305	284	14	80	94	12	60	72	232
TCGA-66-2792	LUSC	II	29.9934	0	149	143	55	0	55	53	0	53	119
TCGA-66-2793	LUSC	III	10.0526	1	271	258	156	2	158	154	2	156	227
TCGA-66-2794	LUSC	III	54.0407	0	145	137	24	8	32	24	3	27	105
TCGA-66-2795	LUSC	III	4.00788	0	401	377	28	80	108	25	31	56	235
TCGA-66-2800	LUSC	III	49.0145	0	173	164	92	1	93	91	0	91	127
TCGA-67-3770	LUAD	I	20.0394	0	185	154	10	38	48	9	21	30	106
TCGA-67-3771	LUAD	I	20.0394	0	932	883	295	20	315	285	17	302	830
TCGA-67-3772	LUAD	I	18.8239	0	60	55	3	14	17	2	6	8	28
TCGA-67-3773	LUAD	I	14.0276	0	96	90	1	3	4	1	2	3	67
TCGA-67-3774	LUAD	I	12.6478	0	93	79	3	10	13	3	10	13	69
TCGA-67-4679	LUAD	#N/A	14.7175	0	260	246	9	2	11	7	2	9	204
TCGA-67-6215	LUAD	I	5.71616	0	101	97	1	1	2	1	1	2	58
TCGA-67-6216	LUAD	I	4.63206	0	39	37	0	4	4	0	0	0	12
TCGA-67-6217	LUAD	II	13.8633	0	176	156	106	0	106	106	0	106	155
TCGA-68-7755	LUSC	II	2.72668	0	247	222	152	1	153	144	1	145	207
TCGA-68-7756	LUSC	III	6.63601	0	103	97	1	17	18	1	7	8	64
TCGA-68-7757	LUSC	I	6.93167	0	288	264	13	61	74	10	46	56	227
TCGA-68-8250	LUSC	I	8.01577	0	274	253	130	0	130	120	0	120	212
TCGA-68-8251	LUSC	I	13.3377	0	269	257	173	1	174	166	1	167	233
TCGA-68-A59J	LUSC	I	14.7175	0	332	311	142	3	145	138	3	141	290
TCGA-69-7760	LUAD	II	6.63601	0	63	61	16	0	16	16	0	16	48
TCGA-69-7761	LUAD	I	6.11038	0	29	25	14	0	14	14	0	14	25
TCGA-69-7763	LUAD	I	22.6675	0	65	61	13	1	14	13	1	14	56
TCGA-69-7764	LUAD	I	13.6005	0	78	74	3	16	19	2	7	9	36
TCGA-69-7765	LUAD	#N/A	5.4205	0	543	508	22	68	90	22	38	60	378
TCGA-69-7973	LUAD	I	7.55585	0	235	214	112	0	112	106	0	106	194
TCGA-69-7974	LUAD	III	6.04468	0	477	414	240	0	240	236	0	236	398
TCGA-69-7978	LUAD	II	4.4021	0	537	504	197	1	198	195	1	196	487
TCGA-69-7979	LUAD	I	13.4034	0	1306	1178	713	0	713	700	0	700	1119
TCGA-69-7980	LUAD	I	13.502	0	727	660	272	3	275	259	1	260	568
TCGA-69-8253	LUAD	II	13.9947	0	130	111	51	0	51	50	0	50	106
TCGA-69-8254	LUAD	#N/A	13.4363	0	74	72	0	6	6	0	5	5	66
TCGA-69-8255	LUAD	I	4.23784	0	267	251	128	4	132	126	4	130	245
TCGA-6A-AB49	LUSC	I	#N/A	1	368	353	211	7	218	209	6	215	339
TCGA-6D-AA2E	KIRC	I	11.8922	0	25	24	0	0	0	0	0	0	16
TCGA-70-6722	LUSC	III	12.0565	0	277	265	103	8	111	98	8	106	247
TCGA-70-6723	LUSC	II	12.3193	0	105	96	45	1	46	41	1	42	77
TCGA-71-6725	LUAD	I	8.40999	0	50	46	3	0	3	2	0	2	27
TCGA-73-4658	LUAD	I	52.5624	1	316	279	20	21	41	20	16	36	229
TCGA-73-4659	LUAD	III	23.3574	1	187	177	106	1	107	104	0	104	171
TCGA-73-4662	LUAD	I	82.6216	0	202	174	80	0	80	77	0	77	148
TCGA-73-4666	LUAD	IV	26.2812	0	340	320	165	0	165	162	0	162	305
TCGA-73-4668	LUAD	II	15.3417	0	478	453	237	0	237	219	0	219	399
TCGA-73-4670	LUAD	IV	4.30355	0	322	271	154	6	160	146	6	152	240
TCGA-73-4675	LUAD	III	30.2891	1	62	60	36	0	36	36	0	36	55
TCGA-73-4676	LUAD	II	9.23127	1	83	71	4	40	44	4	21	25	40
TCGA-73-4677	LUAD	#N/A	1.24836	1	223	213	123	0	123	118	0	118	198
TCGA-73-7498	LUAD	I	39.0604	0	96	81	5	9	14	4	7	11	58
TCGA-73-7499	LUAD	I	50.2957	1	64	59	30	0	30	29	0	29	48
TCGA-73-A9RS	LUAD	II	11.1695	1	835	808	272	5	277	267	4	271	755
TCGA-74-6573	GBM	NS	3.44941	1	36	35	1	2	3	1	1	2	20
TCGA-74-6575	GBM	NS	20.8936	0	81	71	0	8	8	0	3	3	41
TCGA-74-6577	GBM	NS	4.3364	0	91	78	2	6	8	2	0	2	30
TCGA-74-6578	GBM	NS	14.3233	0	62	58	0	1	1	0	1	1	51
TCGA-74-6581	GBM	NS	8.21288	0	35	32	0	2	2	0	1	1	29
TCGA-74-6584	GBM	NS	7.49014	0	32	26	20	0	20	19	0	19	24
TCGA-75-5122	LUAD	I	#N/A	1	114	110	3	32	35	2	21	23	77
TCGA-75-5125	LUAD	II	66.59	1	162	148	74	4	78	74	4	78	142
TCGA-75-5126	LUAD	III	#N/A	0	580	541	77	24	101	74	22	96	521
TCGA-75-5146	LUAD	I	77.7924	0	169	161	6	27	33	5	20	25	131
TCGA-75-5147	LUAD	I	43.7911	0	39	35	13	0	13	13	0	13	32
TCGA-75-6203	LUAD	III	#N/A	0	11	9	1	0	1	1	0	1	7
TCGA-75-6205	LUAD	I	#N/A	1	47	40	1	27	28	1	17	18	25
TCGA-75-6206	LUAD	I	85.0854	0	81	78	33	0	33	30	0	30	70
TCGA-75-6207	LUAD	III	#N/A	1	60	54	5	8	13	5	6	11	40
TCGA-75-6211	LUAD	I	#N/A	1	337	297	127	3	130	126	3	129	286
TCGA-75-6212	LUAD	II	49.8029	1	21	19	4	0	4	4	0	4	17
TCGA-75-6214	LUAD	III	36.6294	1	640	575	199	9	208	167	6	173	381
TCGA-75-7025	LUAD	I	108.574	0	31	31	15	0	15	15	0	15	29
TCGA-75-7027	LUAD	I	100.493	0	210	199	113	1	114	105	1	106	174
TCGA-75-7031	LUAD	I	#N/A	0	184	160	91	0	91	89	0	89	154
TCGA-76-4925	GBM	NS	4.79632	1	55	50	0	6	6	0	3	3	42
TCGA-76-4926	GBM	NS	4.53351	1	55	49	0	3	3	0	2	2	39
TCGA-76-4928	GBM	NS	3.08804	1	70	65	26	0	26	18	0	18	51
TCGA-76-4929	GBM	NS	3.64652	1	49	43	32	1	33	30	0	30	38
TCGA-76-4931	GBM	NS	9.16557	1	38	31	0	1	1	0	1	1	23
TCGA-76-4934	GBM	NS	2.52957	1	47	41	28	0	28	24	0	24	33
TCGA-76-4935	GBM	NS	36.8265	1	45	38	0	2	2	0	1	1	20
TCGA-76-6191	GBM	NS	16.6886	1	50	50	0	3	3	0	2	2	42
TCGA-76-6192	GBM	NS	3.28515	1	46	44	1	2	3	1	2	3	35
TCGA-76-6193	GBM	NS	2.69382	1	39	37	0	3	3	0	3	3	35
TCGA-76-6280	GBM	NS	11.3666	1	48	46	0	3	3	0	1	1	38
TCGA-76-6282	GBM	NS	17.0499	1	44	42	0	1	1	0	1	1	36
TCGA-76-6283	GBM	NS	5.4205	1	87	74	9	6	15	8	3	11	52
TCGA-76-6285	GBM	NS	8.34428	1	48	45	1	12	13	1	9	10	37
TCGA-76-6286	GBM	NS	20.9593	1	59	53	0	9	9	0	5	5	42
TCGA-76-6656	GBM	NS	4.82917	1	75	68	0	3	3	0	3	3	59
TCGA-76-6657	GBM	NS	5.02628	1	54	53	1	6	7	1	4	5	35
TCGA-76-6660	GBM	NS	3.74507	1	72	69	44	0	44	42	0	42	55
TCGA-76-6661	GBM	NS	23.883	1	47	40	0	2	2	0	2	2	33
TCGA-76-6662	GBM	NS	34.4284	1	35	34	0	6	6	0	4	4	22
TCGA-76-6663	GBM	NS	18.6268	1	48	38	0	0	0	0	0	0	28
TCGA-76-6664	GBM	NS	36.1695	0	42	34	0	2	2	0	2	2	30
TCGA-77-6842	LUSC	II	29.5335	1	705	666	284	0	284	278	0	278	590
TCGA-77-6843	LUSC	II	73.0618	1	311	273	10	30	40	8	14	22	194
TCGA-77-6844	LUSC	III	75.0329	1	340	331	26	40	66	24	34	58	290
TCGA-77-6845	LUSC	II	23.2589	1	447	428	213	2	215	195	2	197	357
TCGA-77-7139	LUSC	II	139.98	0	319	304	164	0	164	158	0	158	264
TCGA-77-7140	LUSC	II	20.7622	1	331	304	115	8	123	110	6	116	261
TCGA-77-7141	LUSC	I	0.492773	0	614	575	159	0	159	152	0	152	376
TCGA-77-7142	LUSC	I	73.1603	0	239	219	127	0	127	124	0	124	206
TCGA-77-7335	LUSC	III	70.0723	1	202	189	13	18	31	13	17	30	177
TCGA-77-7337	LUSC	II	106.866	1	302	280	30	58	88	28	47	75	243
TCGA-77-7338	LUSC	I	0.164258	1	117	112	6	12	18	6	9	15	73
TCGA-77-7463	LUSC	I	46.7477	1	356	326	249	0	249	249	0	249	321
TCGA-77-7465	LUSC	II	32.523	0	346	322	25	86	111	24	75	99	280
TCGA-77-8007	LUSC	II	6.5046	1	85	80	31	0	31	31	0	31	78
TCGA-77-8008	LUSC	I	86.6951	1	147	142	13	22	35	12	17	29	127
TCGA-77-8009	LUSC	II	55.6833	1	158	146	83	0	83	82	0	82	133
TCGA-77-8128	LUSC	III	37.7792	1	263	247	124	0	124	123	0	123	222
TCGA-77-8130	LUSC	II	156.537	0	162	152	71	0	71	63	0	63	135
TCGA-77-8131	LUSC	I	12.5821	1	61	58	2	12	14	2	11	13	54
TCGA-77-8133	LUSC	II	53.8765	1	336	319	152	0	152	149	0	149	293
TCGA-77-8136	LUSC	II	39.0604	1	386	357	16	112	128	15	95	110	305
TCGA-77-8138	LUSC	I	17.707	1	93	87	35	1	36	35	1	36	84
TCGA-77-8139	LUSC	II	104.008	0	198	186	87	0	87	85	0	85	181
TCGA-77-8140	LUSC	II	11.5309	1	335	275	12	51	63	12	44	56	230
TCGA-77-8143	LUSC	III	26.3798	1	135	124	80	0	80	76	0	76	111
TCGA-77-8144	LUSC	I	27.3653	0	358	338	240	0	240	229	0	229	320
TCGA-77-8145	LUSC	III	6.96452	1	125	119	23	15	38	23	11	34	107
TCGA-77-8148	LUSC	III	66.4586	0	225	208	108	1	109	104	1	105	161
TCGA-77-8150	LUSC	III	54.3693	1	117	113	75	0	75	72	0	72	107
TCGA-77-8153	LUSC	I	65.4402	0	148	137	5	38	43	3	20	23	82
TCGA-77-8154	LUSC	I	60.4796	0	186	175	11	33	44	9	29	38	138
TCGA-77-8156	LUSC	I	36.3338	0	181	168	81	2	83	81	2	83	165
TCGA-77-A5FZ	LUSC	III	126.084	1	1	1	0	0	0	0	0	0	0
TCGA-77-A5G1	LUSC	III	132.26	0	142	138	8	43	51	8	34	42	123
TCGA-77-A5G3	LUSC	II	150.131	0	541	513	52	0	52	48	0	48	395
TCGA-77-A5G6	LUSC	III	22.2733	1	429	417	241	2	243	231	2	233	383
TCGA-77-A5G7	LUSC	I	5.91327	1	83	82	2	23	25	1	4	5	39
TCGA-77-A5G8	LUSC	II	61.8922	0	200	196	98	0	98	97	0	97	178
TCGA-77-A5GA	LUSC	I	42.0499	0	137	135	84	0	84	84	0	84	134
TCGA-77-A5GB	LUSC	I	30.7819	1	111	108	4	27	31	4	24	28	100
TCGA-77-A5GF	LUSC	II	27.5953	1	108	102	44	2	46	42	2	44	81
TCGA-77-A5GH	LUSC	I	38.8305	0	246	235	16	56	72	14	32	46	152
TCGA-78-7145	LUAD	IV	27.1353	1	184	158	73	1	74	73	1	74	145
TCGA-78-7146	LUAD	III	5.68331	1	337	291	74	3	77	72	3	75	248
TCGA-78-7147	LUAD	II	19.251	1	302	265	70	7	77	67	4	71	230
TCGA-78-7148	LUAD	II	20.565	1	213	201	1	54	55	1	29	30	136
TCGA-78-7149	LUAD	III	129.435	0	136	134	29	0	29	28	0	28	92
TCGA-78-7150	LUAD	II	21.8791	1	362	338	154	4	158	154	3	157	320
TCGA-78-7152	LUAD	I	39.9146	1	179	170	3	8	11	2	2	4	112
TCGA-78-7153	LUAD	I	119.415	0	114	97	17	0	17	16	0	16	65
TCGA-78-7154	LUAD	III	19.4809	1	201	187	95	0	95	94	0	94	174
TCGA-78-7155	LUAD	I	38.4691	1	1401	1310	602	61	663	583	55	638	1191
TCGA-78-7156	LUAD	IV	32.0631	1	303	280	7	22	29	7	8	15	158
TCGA-78-7158	LUAD	III	5.88042	1	246	213	10	3	13	10	1	11	133
TCGA-78-7159	LUAD	I	64.8489	0	299	268	175	1	176	175	1	176	265
TCGA-78-7160	LUAD	IV	22.8975	1	49	42	0	21	21	0	17	17	34
TCGA-78-7161	LUAD	II	9.55979	1	172	146	62	1	63	59	1	60	127
TCGA-78-7162	LUAD	I	104.106	1	73	67	4	3	7	4	3	7	54
TCGA-78-7163	LUAD	I	238.108	0	49	41	1	1	2	1	1	2	14
TCGA-78-7166	LUAD	II	8.47569	1	192	180	5	7	12	4	6	10	150
TCGA-78-7167	LUAD	IV	88.0749	1	100	97	25	0	25	23	0	23	80
TCGA-78-7220	LUAD	III	26.5112	1	731	653	305	12	317	296	9	305	596
TCGA-78-7535	LUAD	I	31.1761	1	144	136	92	0	92	86	0	86	120
TCGA-78-7536	LUAD	III	8.01577	1	589	543	228	4	232	220	2	222	444
TCGA-78-7537	LUAD	I	53.2852	1	133	124	1	3	4	1	0	1	98
TCGA-78-7539	LUAD	II	25.9855	0	424	384	98	0	98	93	0	93	342
TCGA-78-7540	LUAD	I	39.3233	1	223	206	5	19	24	5	2	7	53
TCGA-78-7542	LUAD	I	10.5453	1	325	298	220	0	220	220	0	220	296
TCGA-78-7633	LUAD	I	50.1971	1	146	138	10	5	15	10	3	13	89
TCGA-78-8640	LUAD	II	231.997	0	638	610	159	21	180	154	21	175	577
TCGA-78-8655	LUAD	I	77.5296	0	94	80	53	0	53	51	0	51	76
TCGA-78-8660	LUAD	II	10.5453	1	221	211	12	32	44	9	25	34	168
TCGA-78-8662	LUAD	I	110.414	1	994	929	401	19	420	395	18	413	843
TCGA-79-5596	LUSC	III	#N/A	0	177	165	6	31	37	5	20	25	127
TCGA-80-5607	LUAD	II	#N/A	0	111	106	0	7	7	0	7	7	90
TCGA-80-5608	LUAD	I	93.0355	0	340	312	68	0	68	65	0	65	256
TCGA-80-5611	LUAD	I	85.2497	0	188	175	71	2	73	67	2	69	155
TCGA-81-5910	GBM	NS	1.60972	1	41	35	0	3	3	0	2	2	23
TCGA-81-5911	GBM	NS	17.707	0	28	25	0	2	2	0	2	2	19
TCGA-83-5908	LUAD	I	27.0696	0	210	185	3	95	98	3	58	61	126
TCGA-85-6175	LUSC	II	9.65834	1	35	33	6	1	7	6	0	6	28
TCGA-85-6560	LUSC	II	41.3601	0	394	372	163	8	171	156	7	163	341
TCGA-85-6561	LUSC	I	40.2102	0	1117	1016	16	357	373	15	156	171	750
TCGA-85-6798	LUSC	III	6.40604	1	248	237	109	1	110	105	0	105	221
TCGA-85-7696	LUSC	I	36.498	0	188	171	12	38	50	10	10	20	86
TCGA-85-7697	LUSC	II	34.9212	0	251	226	19	23	42	19	19	38	177
TCGA-85-7698	LUSC	I	31.2746	0	121	115	5	20	25	5	7	12	61
TCGA-85-7699	LUSC	III	32.8844	1	166	160	10	31	41	9	23	32	114
TCGA-85-7710	LUSC	I	1.37976	0	350	281	18	38	56	18	32	50	242
TCGA-85-7843	LUSC	II	1.1498	0	219	205	143	0	143	142	0	142	200
TCGA-85-7844	LUSC	I	29.9277	0	155	145	72	1	73	71	1	72	140
TCGA-85-7950	LUSC	I	18.9225	0	242	224	138	0	138	133	0	133	218
TCGA-85-8048	LUSC	I	25.1314	0	112	103	11	24	35	11	24	35	103
TCGA-85-8049	LUSC	I	19.021	0	195	175	66	0	66	62	0	62	170
TCGA-85-8052	LUSC	II	24.113	0	113	108	50	0	50	49	0	49	101
TCGA-85-8070	LUSC	I	31.5375	0	214	198	21	38	59	18	27	45	127
TCGA-85-8071	LUSC	II	26.774	0	324	309	29	40	69	26	34	60	250
TCGA-85-8072	LUSC	I	30.6176	0	166	160	72	1	73	71	1	72	136
TCGA-85-8276	LUSC	II	34.4941	0	240	224	119	2	121	118	2	120	213
TCGA-85-8277	LUSC	III	10.0854	1	202	186	82	3	85	77	2	79	166
TCGA-85-8287	LUSC	I	0.755585	1	243	227	99	1	100	95	1	96	201
TCGA-85-8288	LUSC	II	13.2063	1	212	202	7	39	46	7	32	39	156
TCGA-85-8350	LUSC	I	22.4376	0	258	246	141	1	142	139	1	140	234
TCGA-85-8351	LUSC	II	16.7543	0	125	117	34	0	34	31	0	31	94
TCGA-85-8352	LUSC	III	5.28909	1	247	242	113	3	116	110	3	113	223
TCGA-85-8353	LUSC	III	3.08804	1	157	145	10	55	65	9	45	54	113
TCGA-85-8354	LUSC	I	32.6873	0	181	176	83	2	85	78	2	80	159
TCGA-85-8355	LUSC	I	2.00394	0	198	183	27	33	60	25	29	54	167
TCGA-85-8479	LUSC	I	15.3745	0	95	91	13	18	31	12	14	26	73
TCGA-85-8481	LUSC	II	7.75296	1	266	256	34	28	62	30	28	58	234
TCGA-85-8580	LUSC	I	36.5637	0	239	227	23	35	58	22	29	51	201
TCGA-85-8582	LUSC	I	38.1078	0	299	286	115	6	121	115	6	121	286
TCGA-85-8584	LUSC	II	12.5821	1	218	214	18	31	49	17	24	41	192
TCGA-85-8664	LUSC	II	18.0683	1	193	183	90	1	91	85	0	85	166
TCGA-85-8666	LUSC	I	22.569	1	206	200	115	1	116	114	1	115	196
TCGA-85-A4CL	LUSC	I	30.2562	1	672	651	12	88	100	8	69	77	505
TCGA-85-A4CN	LUSC	II	34.0999	0	160	133	3	33	36	3	27	30	105
TCGA-85-A4JB	LUSC	II	30.9461	0	422	401	253	0	253	249	0	249	390
TCGA-85-A4JC	LUSC	II	19.8423	1	217	209	12	0	12	11	0	11	175
TCGA-85-A4PA	LUSC	I	24.343	0	7	7	0	0	0	0	0	0	0
TCGA-85-A4QQ	LUSC	I	30.4534	1	271	261	31	33	64	27	21	48	198
TCGA-85-A4QR	LUSC	I	19.7109	0	208	201	88	4	92	87	2	89	166
TCGA-85-A50M	LUSC	II	27.1353	1	70	68	42	0	42	42	0	42	68
TCGA-85-A50Z	LUSC	II	16.1958	0	393	382	32	57	89	32	48	80	348
TCGA-85-A510	LUSC	II	15.8344	0	126	116	51	1	52	45	1	46	107
TCGA-85-A511	LUSC	II	14.9474	1	169	156	62	0	62	62	0	62	156
TCGA-85-A512	LUSC	II	15.276	0	146	137	8	34	42	7	27	34	113
TCGA-85-A513	LUSC	I	29.8949	0	22	21	1	4	5	1	3	4	18
TCGA-85-A53L	LUSC	II	12.385	0	181	177	20	46	66	20	37	57	151
TCGA-85-A5B5	LUSC	I	3.64652	0	342	324	106	1	107	103	1	104	290
TCGA-86-6562	LUAD	II	12.3522	1	51	46	6	0	6	6	0	6	35
TCGA-86-6851	LUAD	II	5.88042	0	832	777	447	14	461	442	14	456	756
TCGA-86-7701	LUAD	IV	31.1104	0	366	340	60	5	65	58	4	62	296
TCGA-86-7711	LUAD	II	34.3627	1	396	376	40	84	124	40	76	116	355
TCGA-86-7713	LUAD	II	38.0092	0	298	286	170	0	170	166	0	166	270
TCGA-86-7714	LUAD	III	20.5322	1	68	63	0	0	0	0	0	0	55
TCGA-86-7953	LUAD	I	32.753	0	48	43	15	0	15	15	0	15	38
TCGA-86-7954	LUAD	I	19.8752	0	186	153	51	1	52	50	1	51	151
TCGA-86-7955	LUAD	I	35.2168	0	277	262	162	0	162	146	0	146	217
TCGA-86-8054	LUAD	II	37.7135	0	199	189	59	0	59	58	0	58	164
TCGA-86-8055	LUAD	II	4.07359	1	42	40	11	3	14	11	3	14	35
TCGA-86-8056	LUAD	III	4.56636	0	257	238	109	0	109	106	0	106	216
TCGA-86-8073	LUAD	I	24.3101	0	1326	1262	25	168	193	20	85	105	748
TCGA-86-8074	LUAD	II	0.788436	0	63	59	23	1	24	23	1	24	56
TCGA-86-8075	LUAD	I	22.7989	1	48	46	22	0	22	22	0	22	46
TCGA-86-8076	LUAD	I	32.6216	0	64	59	0	0	0	0	0	0	57
TCGA-86-8278	LUAD	II	31.0118	0	93	90	0	13	13	0	3	3	14
TCGA-86-8279	LUAD	II	31.1761	0	450	423	321	0	321	318	0	318	417
TCGA-86-8280	LUAD	II	23.0289	0	43	42	3	2	5	3	1	4	25
TCGA-86-8281	LUAD	I	0	0	225	209	12	11	23	9	3	12	161
TCGA-86-8358	LUAD	I	21.452	0	943	897	566	1	567	535	1	536	817
TCGA-86-8359	LUAD	III	14.5861	1	143	132	50	1	51	49	1	50	123
TCGA-86-8585	LUAD	I	11.5966	0	528	496	270	2	272	259	1	260	464
TCGA-86-8668	LUAD	I	13.8962	0	33	32	17	0	17	17	0	17	27
TCGA-86-8669	LUAD	I	30.8147	0	116	113	43	0	43	41	0	41	94
TCGA-86-8671	LUAD	II	27.5624	0	33	28	0	0	0	0	0	0	0
TCGA-86-8672	LUAD	II	0.624179	1	260	251	102	1	103	100	1	101	225
TCGA-86-8673	LUAD	I	28.318	0	438	417	84	14	98	81	13	94	363
TCGA-86-8674	LUAD	II	26.4783	0	265	254	14	9	23	14	6	20	214
TCGA-86-A456	LUAD	I	29.435	0	325	293	3	98	101	3	64	67	221
TCGA-86-A4JF	LUAD	II	24.2116	1	1214	1185	613	0	613	604	0	604	1161
TCGA-86-A4P7	LUAD	I	13.6334	0	65	59	3	6	9	3	6	9	58
TCGA-87-5896	GBM	NS	26.2812	0	42	36	0	1	1	0	1	1	32
TCGA-90-7766	LUSC	I	9.49409	0	214	172	12	22	34	10	18	28	150
TCGA-90-7767	LUSC	II	2.92378	0	196	186	95	12	107	91	12	103	176
TCGA-90-7769	LUSC	II	11.7608	0	969	903	202	18	220	190	8	198	785
TCGA-90-7964	LUSC	I	14.0604	0	840	799	68	152	220	58	74	132	585
TCGA-90-A4ED	LUSC	I	20.2037	0	1570	1522	1253	0	1253	1247	0	1247	1508
TCGA-90-A4EE	LUSC	II	22.6018	0	319	301	21	71	92	20	67	87	279
TCGA-90-A59Q	LUSC	II	10.5782	1	247	219	142	0	142	140	0	140	217
TCGA-91-6828	LUAD	I	10.611	0	538	512	299	0	299	289	0	289	446
TCGA-91-6829	LUAD	I	41.3272	1	581	536	194	30	224	180	27	207	447
TCGA-91-6830	LUAD	II	1.97109	0	237	222	2	53	55	2	47	49	189
TCGA-91-6831	LUAD	I	10.184	0	257	243	114	0	114	110	0	110	215
TCGA-91-6835	LUAD	I	2.59527	0	79	75	11	10	21	10	9	19	70
TCGA-91-6836	LUAD	I	13.6991	0	452	420	217	2	219	208	2	210	375
TCGA-91-6840	LUAD	I	12.2208	0	124	117	20	3	23	20	3	23	101
TCGA-91-6847	LUAD	I	27.661	0	67	67	15	1	16	13	0	13	33
TCGA-91-6848	LUAD	III	7.35874	0	556	515	313	4	317	313	4	317	504
TCGA-91-6849	LUAD	III	1.1498	0	107	93	0	11	11	0	7	7	75
TCGA-91-7771	LUAD	II	16.1629	0	185	172	58	0	58	58	0	58	160
TCGA-91-8496	LUAD	I	16.59	0	32	32	1	1	2	1	1	2	15
TCGA-91-8497	LUAD	I	14.2576	1	38	31	0	2	2	0	0	0	17
TCGA-91-8499	LUAD	I	1.18265	0	279	265	132	9	141	126	8	134	242
TCGA-91-A4BC	LUAD	II	1.44547	0	399	371	173	5	178	173	5	178	360
TCGA-91-A4BD	LUAD	II	19.8095	0	16	16	0	0	0	0	0	0	13
TCGA-92-7340	LUSC	II	2.69382	0	732	681	76	38	114	64	32	96	582
TCGA-92-7341	LUSC	I	3.48226	0	293	273	134	4	138	132	4	136	239
TCGA-92-8063	LUSC	III	4.00788	0	342	324	36	65	101	36	56	92	284
TCGA-92-8064	LUSC	#N/A	5.25624	0	198	190	92	0	92	91	0	91	176
TCGA-92-8065	LUSC	II	2.29961	0	226	197	15	32	47	12	25	37	174
TCGA-93-7347	LUAD	I	22.4376	0	106	94	1	12	13	1	8	9	76
TCGA-93-7348	LUAD	I	17.4442	0	202	185	5	22	27	5	2	7	91
TCGA-93-8067	LUAD	I	6.11038	0	446	416	297	0	297	292	0	292	409
TCGA-93-A4JN	LUAD	IV	23.5874	0	71	66	19	3	22	19	0	19	47
TCGA-93-A4JO	LUAD	I	1.0841	1	53	51	5	14	19	5	13	18	46
TCGA-93-A4JP	LUAD	IV	18.9882	0	54	48	0	0	0	0	0	0	38
TCGA-93-A4JQ	LUAD	I	17.2799	0	103	97	10	1	11	10	1	11	96
TCGA-94-7033	LUSC	I	21.025	0	125	120	7	18	25	7	18	25	107
TCGA-94-7557	LUSC	I	0.164258	1	81	75	40	0	40	37	0	37	63
TCGA-94-7943	LUSC	I	18.364	0	175	168	61	0	61	56	0	56	127
TCGA-94-8035	LUSC	II	4.00788	0	183	168	5	18	23	5	11	16	127
TCGA-94-8490	LUSC	II	5.02628	0	813	775	23	80	103	22	47	69	503
TCGA-94-8491	LUSC	II	26.6097	0	490	470	31	108	139	29	59	88	297
TCGA-94-A4VJ	LUSC	I	14.1261	0	366	337	113	5	118	110	3	113	311
TCGA-94-A5I4	LUSC	II	16.1301	0	216	208	160	1	161	155	1	156	196
TCGA-94-A5I6	LUSC	II	17.6741	0	149	142	63	2	65	63	2	65	135
TCGA-95-7039	LUAD	II	41.7871	0	1195	1117	743	0	743	740	0	740	1108
TCGA-95-7043	LUAD	I	16.5243	1	1012	894	741	8	749	736	8	744	872
TCGA-95-7562	LUAD	II	2.85808	1	388	359	252	0	252	235	0	235	329
TCGA-95-7567	LUAD	II	18.6597	0	828	776	71	13	84	69	7	76	600
TCGA-95-7944	LUAD	I	12.385	0	204	192	4	61	65	3	40	43	157
TCGA-95-7947	LUAD	I	15.6702	0	468	444	55	36	91	52	30	82	379
TCGA-95-7948	LUAD	I	15.6373	0	143	132	24	0	24	23	0	23	102
TCGA-95-8039	LUAD	I	27.2668	0	86	83	0	16	16	0	6	6	65
TCGA-95-8494	LUAD	II	2.75953	0	88	85	20	0	20	20	0	20	74
TCGA-95-A4VK	LUAD	III	21.3863	0	221	211	4	11	15	4	9	13	166
TCGA-95-A4VN	LUAD	II	18.1669	0	417	384	210	0	210	209	0	209	380
TCGA-95-A4VP	LUAD	III	19.8752	0	110	105	45	2	47	44	2	46	98
TCGA-96-7544	LUSC	II	70.9593	1	364	335	26	62	88	24	51	75	289
TCGA-96-7545	LUSC	I	57.0302	1	109	103	7	36	43	7	30	37	91
TCGA-96-8169	LUSC	I	18.2983	0	146	137	12	28	40	12	17	29	100
TCGA-96-8170	LUSC	II	17.4442	0	232	200	13	16	29	13	14	27	155
TCGA-96-A4JK	LUSC	II	19.3495	0	441	437	219	17	236	204	12	216	371
TCGA-96-A4JL	LUSC	II	27.661	0	56	52	4	8	12	4	7	11	43
TCGA-97-7546	LUAD	I	42.2142	0	248	206	2	17	19	2	2	4	107
TCGA-97-7547	LUAD	I	64.5532	0	158	130	64	0	64	62	0	62	115
TCGA-97-7552	LUAD	I	63.4691	0	35	33	1	2	3	1	2	3	33
TCGA-97-7553	LUAD	I	61.4323	0	42	41	2	15	17	1	13	14	33
TCGA-97-7554	LUAD	III	25.4599	0	408	368	281	0	281	281	0	281	362
TCGA-97-7937	LUAD	I	18.5283	0	436	411	135	10	145	127	5	132	344
TCGA-97-7938	LUAD	I	0.591327	1	360	305	10	16	26	10	13	23	233
TCGA-97-7941	LUAD	I	15.9001	0	86	80	1	1	2	1	1	2	62
TCGA-97-8171	LUAD	IV	18.6597	0	56	54	3	7	10	2	3	5	40
TCGA-97-8172	LUAD	I	17.9041	0	246	232	147	0	147	147	0	147	229
TCGA-97-8174	LUAD	II	5.38765	1	155	137	72	0	72	71	0	71	133
TCGA-97-8175	LUAD	I	18.1012	0	27	27	1	3	4	1	3	4	19
TCGA-97-8176	LUAD	III	15.3745	1	135	132	4	24	28	4	15	19	93
TCGA-97-8177	LUAD	I	16.3929	0	32	29	12	0	12	12	0	12	22
TCGA-97-8179	LUAD	I	14.2904	0	150	140	113	0	113	113	0	113	135
TCGA-97-8547	LUAD	III	21.5834	0	53	48	2	12	14	2	9	11	39
TCGA-97-8552	LUAD	I	20.565	0	23	22	9	0	9	9	0	9	22
TCGA-97-A4LX	LUAD	I	20.1708	0	146	138	10	39	49	10	34	44	130
TCGA-97-A4M0	LUAD	I	21.4192	0	345	305	218	0	218	212	0	212	293
TCGA-97-A4M1	LUAD	I	19.7438	0	39	36	4	0	4	4	0	4	28
TCGA-97-A4M2	LUAD	I	20.4993	0	26	26	0	0	0	0	0	0	4
TCGA-97-A4M3	LUAD	I	17.7398	0	190	174	17	15	32	16	7	23	132
TCGA-97-A4M5	LUAD	I	20.8279	0	142	141	2	21	23	2	18	20	128
TCGA-97-A4M6	LUAD	I	18.6597	0	29	26	1	6	7	1	2	3	20
TCGA-97-A4M7	LUAD	I	20.6636	0	272	257	14	31	45	12	21	33	205
TCGA-98-7454	LUSC	I	21.4192	0	376	333	34	68	102	32	60	92	305
TCGA-98-8020	LUSC	III	2.75953	1	88	82	26	0	26	26	0	26	75
TCGA-98-8021	LUSC	I	30.7819	0	909	842	273	0	273	254	0	254	738
TCGA-98-8022	LUSC	I	30.6505	1	219	204	72	0	72	69	0	69	147
TCGA-98-8023	LUSC	III	21.3206	0	171	159	81	1	82	78	1	79	151
TCGA-98-A538	LUSC	II	27.1353	0	585	566	261	9	270	256	9	265	540
TCGA-98-A539	LUSC	II	5.68331	0	162	156	107	0	107	107	0	107	150
TCGA-98-A53A	LUSC	I	18.134	1	304	288	17	62	79	16	49	65	244
TCGA-98-A53B	LUSC	I	2.00394	1	144	133	69	0	69	67	0	67	130
TCGA-98-A53C	LUSC	I	27.0039	0	2	2	0	0	0	0	0	0	0
TCGA-98-A53H	LUSC	I	20.3022	0	28	16	0	0	0	0	0	0	1
TCGA-98-A53I	LUSC	II	18.5611	0	328	314	46	53	99	42	38	80	255
TCGA-98-A53J	LUSC	I	20.6965	0	94	93	52	0	52	50	0	50	90
TCGA-99-7458	LUAD	III	24.5401	0	439	359	3	64	67	3	52	55	313
TCGA-99-8025	LUAD	III	34.8226	0	436	411	238	0	238	232	0	232	376
TCGA-99-8028	LUAD	I	36.728	0	392	362	20	33	53	20	21	41	318
TCGA-99-8032	LUAD	I	1.44547	0	366	351	207	0	207	204	0	204	328
TCGA-99-8033	LUAD	IV	21.5506	1	163	155	81	0	81	79	0	79	149
TCGA-99-AA5R	LUAD	I	21.6163	0	54	48	0	0	0	0	0	0	0
TCGA-A1-A0SB	BRCA	I	8.50854	0	15	14	0	0	0	0	0	0	10
TCGA-A1-A0SD	BRCA	II	14.3561	0	33	30	4	2	6	4	2	6	24
TCGA-A1-A0SE	BRCA	I	43.3968	0	28	27	2	4	6	2	2	4	14
TCGA-A1-A0SF	BRCA	II	48.0618	0	48	46	6	0	6	6	0	6	42
TCGA-A1-A0SG	BRCA	II	14.2576	0	27	26	0	1	1	0	1	1	23
TCGA-A1-A0SH	BRCA	II	47.2076	0	91	81	3	4	7	2	3	5	71
TCGA-A1-A0SI	BRCA	II	20.8607	0	175	159	9	20	29	9	14	23	133
TCGA-A1-A0SJ	BRCA	III	13.6662	0	31	29	11	0	11	11	0	11	26
TCGA-A1-A0SK	BRCA	II	31.7674	1	59	50	20	0	20	20	0	20	34
TCGA-A1-A0SM	BRCA	II	7.95007	0	19	17	2	1	3	2	0	2	13
TCGA-A1-A0SN	BRCA	II	39.2904	0	51	43	9	0	9	9	0	9	39
TCGA-A1-A0SP	BRCA	II	19.1853	0	51	43	0	9	9	0	3	3	19
TCGA-A1-A0SQ	BRCA	II	18.1997	0	23	20	0	2	2	0	2	2	14
TCGA-A2-A04N	BRCA	I	143.035	0	41	38	1	0	1	1	0	1	6
TCGA-A2-A04P	BRCA	III	18.0026	1	124	111	54	1	55	53	1	54	86
TCGA-A2-A04Q	BRCA	I	78.3509	0	45	43	2	5	7	2	2	4	27
TCGA-A2-A04R	BRCA	I	121.846	0	76	67	4	3	7	4	2	6	63
TCGA-A2-A04T	BRCA	II	73.7845	0	86	76	39	0	39	36	0	36	66
TCGA-A2-A04U	BRCA	II	87.1879	0	49	45	8	8	16	7	4	11	29
TCGA-A2-A04V	BRCA	II	63.0749	1	25	24	1	3	4	1	2	3	19
TCGA-A2-A04W	BRCA	II	101.905	0	125	114	17	1	18	17	1	18	106
TCGA-A2-A04X	BRCA	II	55.3876	0	26	25	0	1	1	0	0	0	14
TCGA-A2-A04Y	BRCA	II	36.1038	0	48	45	1	3	4	0	2	2	27
TCGA-A2-A0CK	BRCA	III	136.629	0	12	11	0	2	2	0	1	1	10
TCGA-A2-A0CL	BRCA	III	99.0473	0	129	116	15	0	15	15	0	15	109
[truncated: 7,259 more rows]

## Sheet: ST2
Supplementary Table 2. Three previously published cellular senescence gene sets.
Fridman_senescence	Roberto_senescence	Hernandez_senescence
HSPA2	AAK1	ACADVL
CDKN2A	ABI3	ADPGK
SERPINE1	ADCK5	B4GALT7
CDKN2B	AGT	BCL2L2
CYP1B1	AKT1	CCND1
CCND1	ALOX15B	CHMP5
RRAS	AR	DDA1
RHOB	ARPC1B	DGKA
FILIP1L	ASF1A	DYNLT3
NRG1	AXL	FAM214B
RAB31	BHLHE40	GBE1
CCN2	BLK	GDNF
VIM	BRAF	KLC1
IGFBP4	BRD7	MT-CYB
MMP1	CAV1	NOL3
RAB5B	CCND1	P4HA2
S100A11	CDK18	PDLIM4
GUK1	CDKN1A	PLK3
MAP2K3	CDKN1C	PLXNA3
MAP1LC3B	CDKN1B	POFUT2
CXCL14	CDKN2A	RAI14
IRF5	CDKN2AIP	SCOC
CITED2	CDKN2B	SLC10A3
HTATIP2	CEBPB	SLC16A3
CDKN2D	CHEK1	SUSD6
IGFBP3	CKB	TAF13
NME2	CPEB1	TMEM87B
ISG15	CXCL1	TOLLIP
NDN	DDB2	TSPAN13
IGFBP2	CYR61	UFM1
RBL2	DHCR24	ZBTB7A
TSPYL5	E2F1	ZNHIT1
CLTB	EHF
IRF7	ERRFI1
IGFBP7	ETS1
F3	ETS2
IGFBP6	EWSR1
TNFAIP3	FASTK
TP53	FBXO31
IGFBP5	GKN1
HBS1L	GATA4
ALDH1A3	GNG11
RAC1	GRK6
STAT1	HDAC1
IFNG	HEPACAM
IGSF3	HK3
THBS1	HRAS
IFI16	ID4
ING1	IGFBP1
CDKN1C	IFNG
OPTN	IGFBP3
RGL2	IGFBP5
CREG1	IL1A
SOD1	IL8
CRYAB	ING1
COL1A2	ING2
HPS5	IRF3
RABGGTA	IRF5
SMURF2	IRF7
PEA15	ITPK1
AOPEP	ITGB4
RAB13	ITPKB
MDM2	ITSN2
TFAP2A	LIMK1
TGFB1I1	MAP2K1
SPARC	MAP2K2
TNFAIP2	MAP2K6
SERPINB2	MAP3K6
TES	MAP2K7
CD44	MAP3K7
IGFBP1	MAPK12
FN1	MAPKAPK5
CDKN1A	MAPK14
EIF2S2	MAST1
ESM1	MATK
SMPD1	MCRS1
GSN	MOB3A
	MORC3
	MORF4
	MXD4
	MVK
	NADK
	NDRG1
	NEK4
	NINJ1
	NOTCH3
	NOX4
	NUAK1
	OTX2
	PAK4
	PBRM1
	PCGF2
	PDCD10
	PDIK1L
	PDZD2
	PDPK1
	PEBP1
	PEX19
	PIAS4
	PIK3R5
	PIM1
	PLA2R1
	PKM
	PML
	PNPT1
	PMVK
	POU5F1
	PRKCH
	PRKCD
	PROX1
	PTRF
	PTTG1
	RAF1
	RB1
	RNASEL
	RPS6KA6
	RUNX1
	SERPINE1
	SFN
	SIK1
	SIN3B
	SLC13A3
	SMARCB1
	SMURF2
	SOCS1
	SORBS2
	SOX2
	SPIN1
	SOX5
	SP1
	SPOP
	SREBF1
	SRSF1
	STAT5B
	STK32C
	STK40
	SYK
	TFAP4
	TGFB1I1
	TLR3
	TNFSF15
	TOP1
	TP63
	TP53
	TRIM28
	TXNIP
	UBTD1
	TYK2
	VENTX
	WNT16
	XAF1
	YPEL3
	ZFP36

## Sheet: ST3
Supplementary Table 3. Twenty previously published stemness gene sets.
REACTOME	Hs_ESC_OCT4_targets_Boyer	Hs_MaSC_Pece	GeneCards	Hs_HSC_Huang	Hs_EC_Skotheim	Hs_HSC/MSC/NSC_Huang	Hs_ESC_SOX2_targets_Boyer	Hs_HSC/MSC/NSC/ESC_Huang	Hs_HSC_Novershtern	Hs_ESC_Bhattacharya	Hs_ESC_NANOG_targets_Boyer	Plurinet	Hs_iPSC_Shats	Hs_SC_Palmer	Hs_ESC_Sato	Hs_ESC_Wong	Hs_SC_Shats	Hs_ESC_Skottman	Hs_ESC_Assou
CDX2	AASDH	39148	ACTL6A	ABCA13	AASS	ACY1	39331	AIG1	AAR2	ACTC	39148	AATF	AASS	ABCG1	AK3	ABCB7	ASPM	ACVR2B	AARS
DKK1	ABTB2	ABHD6	ACTL6B	AGBL3	ACTG1	AHI1	AASDH	BEX1	AASS	ARL8	39331	ACTA1	ACAA2	ACTRT3	DPPA4	ACAD8	ATAD2	AFP	AASS
EOMES	ACD	ACER3	ARID1A	ANGPT1	ADFP	AIG1	ABCB7	CCDC34	ABCC1	AURKB	AASDH	AIMP2	ALDH3B1	ADH5	DUSP6	ADH5	BIRC5	ANKRD10-IT1	ABCE1
EPAS1	ADD3	ACTG1	ARID1B	ANKRD10	ADORA2B	ALDH18A1	ABCF2	CD200	ABCG1	BRIX	ABCB7	ANAPC1	AMT	AFTPH	FAM162A	ADSL	BRRN1	B3GALT5	ABHD9
EPHA1	ALKBH1	AK1	ARS2	ANKRD28	APEH	ANGPT1	ABHD11	CEP70	ABHD10	C15orf15	ABCF2	ANP32A	AP1M2	ALX1	FRAT2	AK3L1	BUB1	C12orf35	ACTA1
FGF2	AMIGO2	AK2	ATAD3B	AREG	ASH2L	ANKRD10	ABLIM1	CLGN	ACACA	C20orf129	ABHD11	ANXA2	ARFGEF1	APLP1	GAL	ALDH7A1	BUB1B	C2orf56	ACTC
FOXD3	ANKHD1	AKR1C1	ATG7	ATP8B4	ATG4B	ATP2C1	ABTB2	CRISPLD1	ACADM	CACHD1	ABHD2	ANXA3	ASML3B	ARHGDIB	LEFTY1	ALDOC	C21orf45	CBL	ACTN3
GATA6	ANKRD1	AKR1C2	BATF	B4GALT6	ATIC	B3GALNT1	ACIN1	DHFR	ACN9	CALU	ACADM	APEX1	ATP6V0E	ARMC9	MYO10	AMOTL2	CCDC99	CD24	ACVR2B
GSC	ANKRD15	ANKH	BCOR	BAALC	ATP12A	BAALC	ACO2	EPDR1	ACOT13	CCNB1	ACAT2	APOE	ATP6V1D	ARMCX2	PLP1	ANP32E	CCNA2	CD9	ADAM19
HHEX	ARID1B	ANKRD10	C20orf72	BEND4	ATP5B	BBX	ACOT8	GPR125	ACP6	CCNC	ACO2	ARID3B	BMPR1A	ARRB2	POLR3G	APEX1	CCNB1	DNMT3B	ADAM23
HIF3A	ARMCX5	ANP32E	CCR1	BSPRY	ATP5C1	BEX1	ACOX1	IFT81	ACTR8	CCT8	ACOT8	ARL4A	CCNB1IP1	ASCC3	POU5F1	ATP5J	CCNB2	DPPA4	ADCY2
KLF4	ARPC5	APOE	CD34	C1QTNF4	BCAT1	BIVM	ACTR1A	KDM5B	ADA	CDC2	ACSL4	ARMC6	CDO1	ATP11C	PROM1	ATP5O	CDC2	ESRG	ADD2
LIN28	ATAD2	APP	CDC73	CD34	BFSP2	CCDC34	ADAR	LAPTM4B	ADCY3	CRABP1	ACTR1A	ATIC	CLN5	BBS9	PSIP1	AURKA	CDC20	FAM124A	ADM
NANOG	ATP6V1D	ARHGEF2	CDCA4	CDCA7	BFSP2-AS1	CD200	ADD3	LRRC16	ADH5	CRABP2	ACTR1B	AURKA	CNTNAP2	BCAT1	RNF138	AURKB	CDC7	FAM199X	ADNP
NR5A1	ATP6V1G	ARMC8	CDCP1	CDK6	C12orf5	CEP70	ADFP	MAGED4	ADO	CYP26A1	ADAL	AURKB	COBL	BCKDHB	SEPHS1	BANF1	CDKN3	FAM46B	ADSL
NR6A1	ATPBD4	ATP5E	CDK2	CHRDL1	C14orf15	CHCHD3	ADRBK2	MBOAT2	ADPRM	DDX21	ADAR	BAK1	CRABP1	BMPR1A	VRK1	BAX	CENPA	FLJ10378	AER61
PBX1	AUH	ATP5I	CDKN1A	CHST13	C6orf211	CLGN	AK3	MEST	AER61	DSG2	ADD3	BAT3	CRIM1	BOD1	VSNL1	BCAT1	CENPF	FLJ20171	AF020591
POU5F1	B3GALT4	ATP5L	CENPF	COL24A1	CALB1	CMTM4	AKT1S1	NAP1L3	AGPS	EIF4A1	ADFP	BCCIP	CRKL	BUB1B	NA	BIRC5	CEP55	FOXD3	AFP
PRDM14	BAG5	BAG3	CHD1	CPXM1	CAMP	CRISPLD1	ALCAM	NA	AHCY	ELOVL6	ADO	BCL2	CTSL2	BXDC1	NA	BLM	CKS1B	FOXH1	AGL
SALL4	BAMBI	BGN	CHRDL1	CRHBP	CAP1	CUTA	ALDH7A1	NA	AHCYL2	EPRS	ADRBK2	BIK	CUGBP1	C10orf128	NA	BRIX	CKS2	G2E3	AGPS
SMAD2	BLCAP	BTF3L4	CRTAC1	CRISPLD1	CBR3	CXXC5	ALPL	NA	AK2	FABP5	AHSA1	BIRC5	CXADR	C14orf119	NA	BRRN1	DBF4	GATA6	AK3
SMAD4	BMP7	C11orf31	CTR9	DDX17	CBS	DCC1	AMOTL1	NA	AKR1A1	GAL	AK3	BLM	CYP26A1	C14orf166	NA	BTF3	DCC1	GDF3	AKAP1
SOX2	BUB1B	C16orf69	CXCR4	DEPTOR	CCDC80	DHFR	ANKHD1	NA	AKR1C3	GDF3	AK3L1	BRIX	DAPK1	C21orf45	NA	BUB1	DLG7	GJA1	ALDH7A1
STAT3	BUB3	C17orf85	CXXC5	DLK1	CCL26	DPY19L3	ANKRD1	NA	AKR7A2	GJA1	ALCAM	BUB1B	DCP2	C4orf52	NA	BUB1B	ECT2	HAND1	ALPL
TDGF1	C12orf35	C19orf2	CXXC6	DNMT3B	CD9	DRIM	ANKRD15	NA	ALCAM	GNL3	ALG9	BYSL	DNMT3B	C5orf56	NA	BUB3	ESPL1	IL6ST	AMD1
TSC22D1	C13orf7	C1orf121	DCSTAMP	DPPA4	CDC16	DUT	ANP32A	NA	ALDH18A1	GSH1	ALKBH1	CASP6	FGFR2	CCDC5	NA	C11orf48	FBXO5	LEFTY1	AMMECR1
ZIC3	C14orf15	C20orf30	DGCR8	DPY19L2	CNBP	DVL3	ANP32B	NA	ALDH1A1	HDAC2	ALKBH7	CASP9	FKBP1B	CCDC90B	NA	C2orf47	FEN1	LIFR	ANAPC1
ZSCAN10	C14orf15	C22orf13	DLK1	DSG2	COQ3	EFCAB2	AP2A1	NA	ALDH7A1	HMGA1	AMIGO2	CCDC5	FLJ20171	CCDC99	NA	CBX3	FLJ20485	LIN28	ANK2
NA	C15orf29	C2orf24	DPF1	ETV6	COX11	EFHA2	AP3B1	NA	ALG3	HMGB2	AMOTL1	CCNA2	FRAT2	CCL26	NA	CCDC5	FOXM1	LINC00545	ANKHD1
NA	C1orf211	C8orf59	DPF3	FAM65C	CR1	EHBP1	APEX1	NA	ALG9	HNRPAB	ANGPT1	CCNB1	GCH1	CCNA2	NA	CCNA2	GPSM2	MAN2A1	ANKRD10
NA	C9orf97	C9orf16	EIF5A	FLJ13197	CSNK2B	EIF4E	APH1A	NA	AMACR	HSPA4	ANKMY2	CCNB2	GLDC	CCNB1	NA	CCNB2	GTPBP4	MARVELD2	AP1M2
NA	CA2	C9orf64	EIF5A2	FLJ38379	CYTH1	ELN	APP	NA	ANAPC13	IDH1	ANKRD1	CCND1	GPM6B	CCNG1	NA	CCNC	HMGB2	MGST1	AP1S2
NA	CA4	CA12	EIF5AL1	FLT3	DMD	EPDR1	AQP2	NA	ANGEL1	IFITM1	ANKRD15	CCNE1	H3F3A	CCR1	NA	CCND1	HMMR	MUM1	APBB2
NA	CABLES1	CALD1	ELAVL1	GATA2	DNMT3B	EPM2AIP1	ARF3	NA	ANGPT1	IMP2	ANKRD49	CDA	HEY2	CD53	NA	CCND2	ISG20L2	NANOG	APEX1
NA	CACNA2D	CALM1	ELL3	GNA15	DNMT3L	FAM98A	ARF4	NA	ANKMY2	IMPDH2	ANP32A	CDC2	HFE	CDC123	NA	CCNF	KIAA0101	NANOS1	API5
NA	CAPZA2	CBX3	ERAS	GPR126	DPPA4	FZD7	ARFGEF1	NA	ANKRD15	KIF4A	ANP32B	CDC25C	HSD17B4	CDC25A	NA	CCT5	KIF11	NT5DC1	APPBP1
NA	CBY1	CCDC72	ERF	GUCY1A3	EEF2	GOLGB1	ARHGAP1	NA	ANKRD28	KPNA2	ANXA1	CDC45L	INDO	CDH6	NA	CDC2	KIF14	PODXL	ARF3
NA	CCDC94	CCL5	EZH1	HBG1	EIF3C	GOPC	ARHGAP11A	NA	ANKRD46	KRT18	AP1G1	CDC7	JARID2	CENPE	NA	CDC20	KIF15	POU5F1	ARFGEF1
NA	CDC123	CCNL1	EZH2	HLF	EIF4A1	GPAM	ARID1B	NA	ANKRD6	KRT8	AP1S2	CDK7	KIF5C	CENPH	NA	CDC34	KIF20A	PUM1	ARHGAP19
NA	CDC14B	CDC16	FES	HOXA9	EPPK1	GPR125	ARID4B	NA	ANKS1A	LAPTM4B	AP2A1	CDT1	LCK	CENPI	NA	CDC6	KIF23	PUM2	ARHGAP8
NA	CDC7	CDC42SE2	FOXO4	HTR1F	ERVH-4	GSTA4	ARID5B	NA	AP4M1	LDHB	AP3B1	CEBPZ	LEFTY2	CHEK2	NA	CDC7	KIF2C	RFWD3	ARL8
NA	CDH1	CDC5L	GDF3	IGLL1	ERVH48-1	GSTM1	ARIH1	NA	APEX1	LEFTY1	APEX2	CENPE	LIN28	CMBL	NA	CDCA3	KIF4A	SOX1	ARNTL2
NA	CDYL	CEBPD	GNL3	ITGA9	FABP5	GTF2H2	ARL4D	NA	APIP	LIN28	APH1A	CHAF1A	LPP	CPSF3	NA	CDCA5	MAD2L1	SOX17	ASC
NA	CHST5	CHN1	GPM6A	KIAA0125	FBP1	HELLS	ARMC6	NA	APTX	LRRN1	APLP2	CHEK1	MAP7	CTSH	NA	CDCA7	MCAM	SOX2	ASE-1
NA	CNTNAP3	CLTB	GSK3B	KIT	FKBP4	HSPD1	ARRDC3	NA	AREG	MAD2L2	APOA2	CHEK2	MBD2	CTSS	NA	CDCA8	MCM4	STAT3	ASML3B
NA	COL12A1	CLU	HA-1	LAPTM4B	FLVCR1	IFT81	ASNA1	NA	ARHGAP22	MGST1	APOB	CKS1B	MGC8685	CXXC6	NA	CDK4	MCM6	TCF3	ASPM
NA	COMMD3	CNOT8	HESX1	LMO2	FRAT2	KDM5B	ATAD2	NA	ARHGAP29	MTHFD1	APOM	CKS2	MRS2L	DACT1	NA	CDKN1C	MELK	TDGF1	ASS
NA	COMMD7	CNP	HMCES	LUC7L2	GAL	LAPTM4B	ATF3	NA	ARHGAP33	MTHFD2	AQP2	COIL	MSH6	DBC1	NA	CDKN3	MLF1IP	TERF1	ATE1
NA	CPT1A	COG6	HMHB1	MAP7	GAPDH	LDOC1L	ATF4	NA	ARHGAP5	NANOG	ARF3	COPS3	MYCN	DCUN1D5	NA	CGI-48	MSH2	TRIM71	ATIC
NA	CTGF	COL6A1	HMSD	MBOAT1	GDF3	LGALS3BP	ATP5F1	NA	ARHGEF17	NASP	ARF4	COPS6	NANOG	DDX1	NA	CHAF1A	MTIF2	TRMT1	ATP1A2
NA	CXorf26	COX4I1	IL11	MCTP2	GLDC	LOC81691	ATP6V1G	NA	ARL2	NBR2	ARHGAP1	CROP	NUP210	DEPDC1B	NA	CHEK1	NCAPG	TRMT13	ATP1B3
NA	DBR1	COX6C	IL3	MEIS1	GZMB	LRP6	ATPBD4	NA	ARL3	NME2	ARHGAP11A	CTBP2	OVOL2	DHX15	NA	CHEK2	NEK2	UFM1	ATXN7L1
NA	DDX31	COX7A2	JARID2	MEST	HESX1	LRRC16	AUH	NA	ARMCX1	NPM1	ARID1B	CXADR	PELI1	DIAPH3	NA	CISD1	NUSAP1	UGP2	AURKB
NA	DHDDS	CRIPAK	KDR	METTL3	HLA-B	MAGED4	AVEN	NA	ARNTL2	PHF17	ARID5B	DAXX	PHC1	DIMT1	NA	CKAP2	OIP5	UGT8	AUTS2
NA	DHRS3	CSTB	KIT	MLLT3	HLA-F	MBOAT2	AZI1	NA	ASAP2	PITX2	ARIH1	DAZAP1	PIPOX	DLG7	NA	CKS1B	PAICS	USP44	B3GAT1
NA	DKK1	CTSO	KITLG	MPL	HM13	MEIS1	B3GALT4	NA	ASB13	PODXL	ARMC6	DCC1	PODXL	DNMT3B	NA	CKS2	PBK	ZD52F10	B3GNT7
NA	DNAJC9	CTSZ	KLF4	MPO	HMGN4	MEST	B4GALT6	NA	ASB9	POU5F1	ARMCX1	DCTPP1	POU5F1	DPH3	NA	CLPP	PDSS1	ZFP42	BAT1
NA	DPPA4	CUL3	KMT2E	MPPED2	HSD17B4	MNS1	BAMBI	NA	ASPH	PPAT	ASAH1	DDX11	PPM1E	DTD1	NA	COQ3	PRC1	ZIK1	BAX
NA	DPYSL2	DCTD	KRT17	MSI2	HUS1	MUT	BCAT1	NA	ATP1B1	PSIP1	ASAM	DHCR24	PPP1R16B	EIF2AK4	NA	COX4NB	PTTG1	NA	BCAT1
NA	DPYSL3	DDR1	LEO1	MSRB3	IFITM1	NAP1L3	BCKDHA	NA	ATP2C1	PSMA2	ASB1	DHFR	PRNP	EIF2B3	NA	COX5B	RACGAP1	NA	BCCIP
NA	DTNA	DDT	LGR4	MYB	IFITM3	NAP1L5	BCL9	NA	ATP5G2	PSMA3	ASCC2	DIAPH1	PSIP1	ERCC2	NA	CRABP2	RAD51	NA	BCL2L12
NA	DUSP12	DDX24	LGR5	MYCN	INA	NDN	BCLAF1	NA	ATP5SL	PTTG1	ASXL1	DNMT3B	RAB25	FAM118B	NA	CSE1L	RAD51AP1	NA	BCOR
NA	DUSP6	DDX3X	LGR6	MYO5C	ITGB4BP	NEK1	BDH2	NA	ATP6V0A2	RAMP	ATAD2	DPPA2	RABGAP1L	FAM29A	NA	CSRP2	RAMP	NA	BICD1
NA	EFTUD1	DEGS1	LIN28	NAP1L3	JARID2	NENF	BMP2	NA	ATP7B	RPL24	ATF4	ELAC2	RND2	FANCB	NA	CTNNA1	RCC1	NA	BIRC5
NA	EIF2S1	DENND4C	MACF1	NPR3	LDHA	NRIP1	BMP7	NA	ATP8B4	RPL4	ATG4C	EPPK1	RNF44	FBXO22	NA	CTSC	RFC4	NA	BLM
NA	ELAVL2	DERL1	MELK	NPR3	LRRC47	NUCKS1	BTF3L4	NA	ATP9A	RPL6	ATP11C	ERBB3	RNMT	FGF2	NA	CYCS	RRM2	NA	BM039
NA	ENPP2	DLL1	METTL14	P2RY1	LST1	OBSL1	BTG1	NA	ATXN10	RPL7	ATP5F1	ERCC5	SALL2	FKSG49	NA	DAP3	SKP2	NA	BMP2K
NA	ENTPD1	DNM1	MSI1	PAN3	MAN1C1	PAICS	BUB1B	NA	ATXN7L3B	RPLP0	ATP6V1A	EWSR1	SCNN1A	FST	NA	DARS2	SMC2L1	NA	BMP7
NA	EOMES	DNM3	MSI2	PDE1A	MAP2K1	PAPSS1	BUB3	NA	AVEN	RPS24	ATP6V1G	EXO1	SEMG1	FYB	NA	DBF4	SMC4	NA	BMPR1A
NA	EPHA1	DUSP7	MST1R	PDZD2	MCL1	PBX1	C11orf67	NA	B3GNT1	SEMA6A	ATPBD4	EXOSC3	SEPHS1	FZD2	NA	DDX18	SNRPA1	NA	BOMB
NA	EXOSC9	DYNLL1	MTF2	PGDS	MEOX2	PDE1A	C11orf73	NA	B3GNT2	SEPHS1	ATPIF1	EXOSC7	SOX2	GARS	NA	DEK	STMN1	NA	BOP1
NA	FAM33A	EBF1	MYO1G	PPM1H	MGST1	PHGDH	C12orf35	NA	B4GALT6	SERPINH1	AURKA	EXOSC8	TACSTD1	GBE1	NA	DHX9	TALDO1	NA	BRAF
NA	FBXW11	ECHDC1	NANOS2	PROM1	MID1	PHYH	C12orf60	NA	BAALC	SET	AXIN2	EXOSC9	TDGF1	GDF3	NA	DLAT	TOP2A	NA	BRIX
NA	FEZ1	EDF1	NLK	PTPRD	MRPL15	PIGF	C13orf7	NA	BACE1	SFRP2	B2M	FAM136A	TERF1	GIMAP1	NA	DLG7	TPX2	NA	BRRN1
NA	FGF2	EEF1D	NR0B1	RAPGEF2	MRPL18	PKD2	C14orf108	NA	BAHCC1	SFRS7	B3GALT4	FBL	TMEM5	GIMAP5	NA	DNMT1	TRIP13	NA	BST2
NA	FGFR1	EHD4	NR2C1	RRAGD	MRPL37	PKP4	C14orf115	NA	BBS10	SLC16A1	B4GALT6	FBP1	TNNI3	GIMAP6	NA	DPP3	TTC13	NA	BUB1
NA	FGFR2	EIF3S12	NR2C2	SAMD13	MRPS23	PLEKHA5	C14orf119	NA	BCAT1	SMS	BAG5	FEN1	TNRC9	GIMAP7	NA	DTYMK	TTK	NA	BUB1B
NA	FLJ10769	EMP1	PADI4	SCD5	MRS2L	PNN	C14orf122	NA	BCKDHB	SNRPF	BAMBI	FKBP3	TRIM24	GIMAP8	NA	E2F3	UBE2C	NA	BUB3
NA	FOXO1	EPB41L3	PAF1	SCN3A	MT1A	PPIL4	C14orf138	NA	BCL11A	SSB	BAT3	FOXO4	TXNRD1	GNL2	NA	EBNA1BP2	UCK2	NA	BXDC1
NA	FRAT2	EPS15	PCGF2	SLC22A16	MT1E	PRDM16	C14orf159	NA	BCL2L2	TD-60	BCAT1	FUBP1	UGT8	GPR	NA	ECHS1	WDR67	NA	BZW1
NA	FUS	EPS8L2	PDGFRA	SLC25A27	MT1F	PTPN11	C15orf29	NA	BCL9	TDGF1	BCKDHA	FUS	NA	GPX8	NA	EEF1E1	ZWINT	NA	C10orf18
NA	FZD10	F11R	PHF10	SLC2A5	MT1G	RAB7B	C16orf80	NA	BCORL1	TK1	BCL9	GADD45A	NA	HAS2	NA	EEF2	NA	NA	C10orf89
NA	GADD45G	FAM91A2	PHF19	SLITRK4	MT1H	RANBP5	C18orf37	NA	BEX1	TNNT1	BCL9L	GAR1	NA	HAT1	NA	EIF2S2	NA	NA	C11orf23
NA	GAP43	FAP	PIK3CA	SOCS2	MT1X	RBBP8	C19orf43	NA	BEX4	TPX2	BCLAF1	GDF9	NA	HDAC2	NA	EIF2S3	NA	NA	C11orf73
NA	GAS1	FAT3	PIK3CD	SPINK2	MT2A	RHOBTB3	C19orf54	NA	BHLHB9	TUBB	BLCAP	GEMIN6	NA	HDX	NA	EIF3S10	NA	NA	C11orf82
NA	GATA6	FAU	PIWIL2	SSBP2	MTHFD1	RNF12	C19orf58	NA	BICD1	TUBB4	BMP2	GEMIN7	NA	HESX1	NA	EIF3S12	NA	NA	C12orf11
NA	GJA1	FGFR1OP2	POU5F1	STARD9	NALP2	ROBO1	C1orf108	NA	BLMH	ZNF117	BMP7	GMNN	NA	HIST1H4C	NA	EIF3S2	NA	NA	C13orf7
NA	GLDC	FHL1	PRDM14	STT3B	NANOG	SEH1L	C1orf163	NA	BSPRY	ZNF257	BNIP1	GMPS	NA	HLA-DMB	NA	EIF3S6IP	NA	NA	C14orf104
NA	GNG10	FLJ22662	PRMT7	TARDBP	NARS	SEPP1	C1orf174	NA	BST2	ZNF43	BSCL2	GNL3	NA	HLA-DPA1	NA	EIF4A1	NA	NA	C14orf106
NA	GNPTAB	FN1	PSCA	TCTEX1D1	NCEH1	SERPING1	C1orf21	NA	BTBD3	NA	BUB1B	GOT2	NA	HLA-DQA1	NA	EIF4B	NA	NA	C14orf115
NA	GPC3	GABBR1	PSIP1	VWDE	NDUFA9	SLC2A10	C1orf211	NA	BZW2	NA	BUB3	GPRIN2	NA	HLA-DRB5	NA	EIF4EBP1	NA	NA	C14orf94
NA	GPS1	GAPDH	PSMD11	WDR49	NDUFAB1	SMAD5	C1orf54	NA	C10orf95	NA	BZW2	GRB7	NA	HMGA2	NA	ELOVL6	NA	NA	C15orf15
NA	GRHL2	GAS5	PTPRQ	ZNF711	NDUFB11	SPAG9	C1orf55	NA	C11orf67	NA	C10orf26	GTF2H2	NA	HTR7	NA	ENO1	NA	NA	C16orf34
NA	GRID2	GDI2	PUM1	ZNRF1	NLRP7	SV2A	C20orf194	NA	C11orf71	NA	C11orf1	HDAC1	NA	IARS	NA	ERP29	NA	NA	C1QBP
NA	GTF3C4	GLTSCR2	PUM2	NA	NUDC	TBL1XR1	C20orf96	NA	C11orf95	NA	C11orf82	HDAC2	NA	ICMT	NA	ETFA	NA	NA	C1QDC1
NA	GTPBP1	GLUD1	RNF43	NA	PAICS	TIMP3	C21orf66	NA	C12orf11	NA	C12orf35	HIST1H2BC	NA	IL10RA	NA	EXO1	NA	NA	C1orf108
NA	GTPBP3	GNG2	RTF1	NA	PDCL3	TMEM5	C22orf13	NA	C14orf1	NA	C12orf60	HMGA1	NA	IMP-1	NA	EXOSC7	NA	NA	C1orf121
NA	H2AFJ	GNPTAB	RUNX2	NA	PFN1	TMEM9	C5orf4	NA	C15orf15	NA	C13orf7	HMGB1	NA	INHBE	NA	FAM136A	NA	NA	C1orf163
NA	HAS2	GOLGA8B	SALL4	NA	PGK1	TP53BP1	C6orf130	NA	C15orf29	NA	C14orf115	HMMR	NA	JUNB	NA	FAM60A	NA	NA	C1orf38
NA	HESX1	GPRASP1	SMARCA2	NA	PIM2	TPR	C6orf166	NA	C16orf34	NA	C14orf122	HNRPAB	NA	KDELC1	NA	FARSA	NA	NA	C20orf129
NA	HHEX	GUCY1B3	SMARCA4	NA	PITPNC1	TRO	C8orf42	NA	C16orf62	NA	C14orf133	HNRPK	NA	KIAA0020	NA	FBL	NA	NA	C20orf160
NA	HHLA3	HEY1	SMARCB1	NA	PLS3	TSC22D1	C9orf5	NA	C1QBP	NA	C14orf138	HPRT1	NA	KIF11	NA	FDPS	NA	NA	C20orf6
NA	HIST2H2	HINT1	SMARCC1	NA	PNRC2	TSPYL5	C9orf97	NA	C1QTNF3	NA	C14orf15	HSP90AB1	NA	KIF20A	NA	FGFR1	NA	NA	C20orf72
NA	HMG20A	HINT3	SMARCC2	NA	POU5F1	WHSC1	CA2	NA	C1orf216	NA	C14orf15	HSPA14	NA	KIF23	NA	FH	NA	NA	C21orf45
NA	HMGB2	IDI1	SMARCD1	NA	PRDM14	ZAK	CA4	NA	C1orf54	NA	C15orf24	HSPA2	NA	KIF7	NA	FLJ20105	NA	NA	C2orf29
NA	HN1	IL4R	SMARCD3	NA	PRDX1	ZMYM4	CABLES1	NA	C21orf45	NA	C15orf29	HSPA8	NA	KNTC2	NA	G3BP1	NA	NA	C2orf31
NA	HOXB5	IMPAD1	SMARCE1	NA	PRDX3	ZNF135	CACHD1	NA	C21orf59	NA	C16orf63	HSPA9B	NA	LIN28B	NA	GARS	NA	NA	C2orf56
NA	HYPE	INHBC	SNAI2	NA	PRIM2A	ZNF326	CACNA1A	NA	C2CD2	NA	C16orf72	HSPD1	NA	LOC400931	NA	GART	NA	NA	C6orf115
NA	ICMT	ITGB1	SOX2	NA	PROM1	ZNF334	CACNA2D	NA	C2orf44	NA	C18orf37	HSPE1	NA	LOC90768	NA	GEMIN6	NA	NA	C6orf139
NA	ID2	JAG1	SPRED1	NA	PRPS2	ZNF410	CALM2	NA	C2orf68	NA	C19orf42	HSPH1	NA	MALAT1	NA	GJA1	NA	NA	C6orf211
NA	IER5L	JAK1	SPRED2	NA	PSMB3	ZNF470	CALR	NA	C4orf27	NA	C19orf54	ITGB3BP	NA	MCM10	NA	GLDC	NA	NA	C6orf66
NA	IFI16	JMJD1C	STK3	NA	PSMD10	ZNF667	CAPRIN1	NA	C5orf42	NA	C19orf58	KIT	NA	MCM4	NA	GLO1	NA	NA	C8orf42
NA	IL1RAPL1	KARS	STK4	NA	PSME3	ZNF70	CAPZA2	NA	C6orf108	NA	C19orf6	KPNA2	NA	MCM6	NA	GMNN	NA	NA	C9orf77
NA	INF2	KCNQ1OT1	TACSTD1	NA	RAD51AP1	ZNF85	CASP9	NA	C6orf162	NA	C1orf108	KPNB1	NA	MED20	NA	GNA14	NA	NA	CA11
NA	IRX2	KIAA0543	TBX6	NA	RBM3	NA	CBX3	NA	CACNB2	NA	C1orf121	LCK	NA	MGC2603	NA	GNL3	NA	NA	CABLES1
NA	JARID2	KIAA1718	TCF7L2	NA	RPL18A	NA	CBX5	NA	CALCRL	NA	C1orf21	LRIF1	NA	MLL3	NA	GNPDA1	NA	NA	CACHD1
NA	JMJD1A	KIFAP3	TMEM18	NA	RPL28	NA	CBY1	NA	CAND2	NA	C1orf211	LSM1	NA	MLLT6	NA	GSPT2	NA	NA	CACNA2D3
NA	JOSD1	KITLG	TMSB4X	NA	RPL6	NA	CCDC123	NA	CANT1	NA	C1orf213	LSM3	NA	MMADHC	NA	GTSE1	NA	NA	CADPS2
NA	JUND	KLF12	TP63	NA	RRAS2	NA	CCDC45	NA	CAPRIN1	NA	C1orf54	LSM4	NA	MRPL3	NA	HADH	NA	NA	CALB1
NA	JUP	KLHL28	TRIM71	NA	RTCB	NA	CCDC93	NA	CASP2	NA	C1orf83	LSM5	NA	MS4A7	NA	HAT1	NA	NA	CALU
NA	KCNMB4	KPNB1	TRNP1	NA	SEMA6A	NA	CCDC94	NA	CBFA2T3	NA	C20orf194	LSM6	NA	MSH2	NA	HDAC1	NA	NA	CARHSP1
NA	KCNN2	KRT14	TSC	NA	SFRS7	NA	CCND1	NA	CCDC121	NA	C20orf42	LSM7	NA	MSH6	NA	HELLS	NA	NA	CASP3
NA	KDR	KRT16	USP36	NA	SLC25A16	NA	CDC14B	NA	CCDC6	NA	C20orf52	MATK	NA	MTHFD1L	NA	HMGB2	NA	NA	CBS
NA	KIAA0101	KRT17	USP44	NA	SMS	NA	CDC2	NA	CCNB1IP1	NA	C20orf96	MBD2	NA	MTHFD2	NA	HN1	NA	NA	CBX3
NA	KIAA0174	KRT6B	WDR61	NA	SRSF3	NA	CDC42BPA	NA	CCND2	NA	C21orf59	MCM10	NA	MXI1	NA	HNRNPA1	NA	NA	CBX5
NA	KIAA1143	KRT8	WWP2	NA	SUCLA2	NA	CDC45L	NA	CCNG1	NA	C22orf32	MCM2	NA	MYCN	NA	HNRNPL	NA	NA	CCAR1
NA	KIAA1279	LAMB3	WWTR1	NA	TBRG4	NA	CDC7	NA	CCT2	NA	C2orf44	MCM3	NA	NMNAT2	NA	HNRPAB	NA	NA	CCDC5
NA	KIF15	LAMC1	YLPM1	NA	TEAD2	NA	CDH2	NA	CCT6B	NA	C2orf56	MCM4	NA	NPR3	NA	HNRPK	NA	NA	CCKBR
NA	KLF5	LOC100190986	ZFP42	NA	TEAD4	NA	CDH3	NA	CD164	NA	C3orf10	MCM5	NA	NREP	NA	HPRP8BP	NA	NA	CCL26
NA	KLF7	LOC149478	ZHX3	NA	TERF1	NA	CDK6	NA	CD200	NA	C3orf19	MCM6	NA	NUSAP1	NA	HRMT1L3	NA	NA	CCNA2
NA	KLHL4	LOC200030	ZNF281	NA	TMPO	NA	CDYL	NA	CD34	NA	C5orf4	MIZ1	NA	ORC1L	NA	HSPA14	NA	NA	CCNB1
NA	KLHL5	LOC203427	ZNRF3	NA	TPI1	NA	CER1	NA	CD99	NA	C6orf115	MNAT1	NA	OSTC	NA	HSPA9B	NA	NA	CCNC
NA	LAMA4	LOC284184	ago-03	NA	TPST2	NA	CETN3	NA	CDC42BPA	NA	C6orf117	MPP6	NA	PAICS	NA	HSPE1	NA	NA	CCRN4L
NA	LARGE	LOC339229	NA	NA	UBE2C	NA	CFL1	NA	CDCP1	NA	C6orf166	MRE11A	NA	PDE4C	NA	IARS	NA	NA	CCT5
NA	LEFTY2	LOC645745	NA	NA	UPP1	NA	CISD1	NA	CDH2	NA	C8orf42	MRPS12	NA	PDHB	NA	IPO9	NA	NA	CCT8
NA	LHPP	LOC646195	NA	NA	UQCRH	NA	CLIC4	NA	CDK2AP1	NA	C8orf70	MSH2	NA	PECAM1	NA	ITGB4BP	NA	NA	CD200
NA	LINGO1	LOC728849	NA	NA	UTP6	NA	CLN3	NA	CDK4	NA	C9orf19	MSH3	NA	PFAS	NA	KIF11	NA	NA	CD24
NA	LRAT	LUM	NA	NA	VSNL1	NA	CLP1	NA	CDK6	NA	C9orf5	MSH6	NA	PILRB	NA	KIF20A	NA	NA	CD2AP
NA	LRFN3	MAML2	NA	NA	WARS	NA	CNOT8	NA	CENPO	NA	C9orf82	MT1G	NA	PLAA	NA	KIF22	NA	NA	CD9
NA	LRRN1	MANBA	NA	NA	WBP11	NA	COL12A1	NA	CEP170	NA	CA2	MTHFD1	NA	PLRG1	NA	KIF23	NA	NA	CDA
NA	LSG1	MAP1LC3B	NA	NA	WDHD1	NA	COMMD3	NA	CEP70	NA	CA4	MUTYH	NA	POLE2	NA	KIF4A	NA	NA	CDC2
NA	MAGED2	MAPBPIP	NA	NA	XPO1	NA	COMMD7	NA	CEP83	NA	CABLES1	MYB	NA	PRIM1	NA	KNTC2	NA	NA	CDC20
NA	MAN2C1	MARS	NA	NA	YARS2	NA	COPB1	NA	CERS6	NA	CACHD1	MYBBP1A	NA	PTPRC	NA	KPNA2	NA	NA	CDC25A
NA	MAP3K3	MGC8685	NA	NA	ZBTB2	NA	COPS7A	NA	CETN3	NA	CACNA1A	MYBL2	NA	RAB3B	NA	KPNA6	NA	NA	CDC6
NA	MCC	MGP	NA	NA	ZNF138	NA	CPT1A	NA	CFH	NA	CACNA2D	MYC	NA	RAD1	NA	KRAS	NA	NA	CDC7
NA	MED11	MMP14	NA	NA	ZNF195	NA	CREB3L4	NA	CHRDL1	NA	CALB1	MYST2	NA	RANBP5	NA	LMNB1	NA	NA	CDCA5
NA	MED12	MSCP	NA	NA	ZNF432	NA	CRIM1	NA	CLCC1	NA	CALD1	NACC1	NA	RARS	NA	LOC134492	NA	NA	CDCA7
NA	MEIS2	MT1E	NA	NA	ZNF588	NA	CRKRS	NA	CLDN10	NA	CALM2	NANOG	NA	RARS2	NA	LSM10	NA	NA	CDH1
NA	MGEA5	MT1F	NA	NA	ZNF589	NA	CSNK1E	NA	CLGN	NA	CALR	NCL	NA	RCSD1	NA	LSM2	NA	NA	CDH6
NA	MKRN1	MT1G	NA	NA	ZNF684	NA	CTGF	NA	CLNS1A	NA	CAND1	NFKBIB	NA	RGCC	NA	LSM4	NA	NA	CDT1
NA	MLLT10	MT1H	NA	NA	ZNF79	NA	CTH	NA	COA3	NA	CAPZA2	NLE1	NA	RIOK2	NA	LSM5	NA	NA	CDYL
NA	MMP2	MT1X	NA	NA	ZNF816	NA	CXCL5	NA	COL4A5	NA	CARS2	NME1	NA	ROR1	NA	LYPLA1	NA	NA	CEB1
NA	MRPL13	MT2A	NA	NA	NA	NA	CYB5R2	NA	COL5A1	NA	CASP9	NME2	NA	RRAS2	NA	MAD2L1	NA	NA	CEBPZ
NA	MSC	MYST1	NA	NA	NA	NA	CYR61	NA	COPG2IT1	NA	CAV1	NOC2L	NA	RSAD2	NA	MAPK13	NA	NA	CECR1
NA	MST150	NACA	NA	NA	NA	NA	DARS2	NA	COQ7	NA	CBX3	NOL5A	NA	SAMM50	NA	MCM2	NA	NA	CECR6
NA	MTM1	NASP	NA	NA	NA	NA	DCAKD	NA	COX11	NA	CBX5	NOLC1	NA	SAT1	NA	MCM3	NA	NA	CENPA
NA	MYEF2	NBPF14	NA	NA	NA	NA	DCC1	NA	COX15	NA	CCDC104	NOP58	NA	SEC11A	NA	MCM4	NA	NA	CENPE
NA	MYST3	NBPF15	NA	NA	NA	NA	DDX17	NA	CPA3	NA	CCDC12	NP	NA	SKIV2L2	NA	MCM5	NA	NA	CENPF
NA	NAALAD2	NDP	NA	NA	NA	NA	DDX21	NA	CPT1A	NA	CCDC45	NPM1	NA	SKP2	NA	MCM7	NA	NA	CENPH
NA	NANOG	NDUFA11	NA	NA	NA	NA	DDX39	NA	CRELD1	NA	CCDC93	NPPB	NA	SLC24A1	NA	MID1IP1	NA	NA	CER1
NA	NAT12	NDUFA6	NA	NA	NA	NA	DDX5	NA	CRHBP	NA	CCDC94	NTHL1	NA	SLC25A3	NA	MKI67IP	NA	NA	CGI-115
NA	NCBP1	NDUFB2	NA	NA	NA	NA	DHDDS	NA	CRIM1	NA	CCT6B	NUDT1	NA	SMARCC2	NA	MRPL11	NA	NA	CGI-30
NA	NEBL	NDUFS5	NA	NA	NA	NA	DHRS3	NA	CRYGD	NA	CCT7	NUP153	NA	SNRPD3	NA	MRPL12	NA	NA	CGI-48
NA	NEFL	NEAT1	NA	NA	NA	NA	DHX38	NA	CSTF2T	NA	CDC123	NUP50	NA	SNX8	NA	MRPL13	NA	NA	CHAF1A
NA	NEFM	NFIB	NA	NA	NA	NA	DIAPH3	NA	CTDSPL	NA	CDC14B	ORC1L	NA	SOHLH2	NA	MRPL15	NA	NA	CHAF1B
NA	NFE2L3	NID1	NA	NA	NA	NA	DIDO1	NA	CTNNA2	NA	CDC16	ORC2L	NA	TARDBP	NA	MRPL16	NA	NA	CHD1
NA	NPLOC4	NKTR	NA	NA	NA	NA	DKK1	NA	CTPS2	NA	CDC2	ORC6L	NA	TBC1D16	NA	MRPL37	NA	NA	CHEK1
NA	NR2F2	NOPE	NA	NA	NA	NA	DNAJC16	NA	CXCL10	NA	CDC42EP4	OTX2	NA	TBCE	NA	MRPL39	NA	NA	CHEK2
NA	NUCKS1	NREP	NA	NA	NA	NA	DNM2	NA	CXCL3	NA	CDC45L	PA2G4	NA	TEX10	NA	MRPL4	NA	NA	CHGA
NA	NUDT5	NSMAF	NA	NA	NA	NA	DPAGT1	NA	CXCR7	NA	CDC7	PAK1	NA	TM2D2	NA	MRPS17	NA	NA	CHORDC1
NA	OBSL1	P4HB	NA	NA	NA	NA	DPP3	NA	CYFIP1	NA	CDH1	PAK3	NA	TNFSF10	NA	MRPS18B	NA	NA	CHST4
NA	OLFML3	PALM2-AKAP2	NA	NA	NA	NA	DPPA4	NA	CYP51A1	NA	CDH2	PARP1	NA	TRIM24	NA	MRPS2	NA	NA	CHST7
NA	ORC1L	PANK3	NA	NA	NA	NA	DPYSL2	NA	CYTL1	NA	CDK6	PASK	NA	TRNT1	NA	MRPS28	NA	NA	CHST8
NA	OSR1	PCDH18	NA	NA	NA	NA	DPYSL3	NA	DACH1	NA	CDS2	PBX1	NA	TRPC4	NA	MRPS30	NA	NA	CIB2
NA	PAK1	PCDHB10	NA	NA	NA	NA	DTNA	NA	DAPK1	NA	CDYL	PCNA	NA	TSHZ2	NA	MRPS36	NA	NA	CISD1
NA	PARD3	PCM1	NA	NA	NA	NA	DUSP12	NA	DBN1	NA	CEBPZ	PCYT1B	NA	UBE2K	NA	MRTO4	NA	NA	CKAP2
NA	PARG	PDIA3	NA	NA	NA	NA	DUSP6	NA	DCTPP1	NA	CEPT1	PELP1	NA	UBXN2A	NA	MSH2	NA	NA	CKAP5
NA	PCTK2	PERP	NA	NA	NA	NA	DVL2	NA	DDAH1	NA	CER1	PFDN6	NA	UGGT2	NA	MTF2	NA	NA	CKMT1
NA	PDCL	PET100	NA	NA	NA	NA	E2F3	NA	DDAH2	NA	CETN3	PFN1	NA	UTP6	NA	MTHFD2	NA	NA	CKS1B
NA	PFTK1	PKP1	NA	NA	NA	NA	EAPP	NA	DDT	NA	CFL1	PHB	NA	XPOT	NA	MYBL2	NA	NA	CKS2
NA	PHF17	PPIA	NA	NA	NA	NA	EEF2	NA	DENR	NA	CHCHD5	PHC1	NA	XRCC5	NA	MYC	NA	NA	CLDN10
NA	PHF8	PRDX2	NA	NA	NA	NA	EGLN3	NA	DEPTOR	NA	CHD2	PHF10	NA	XXYLT1	NA	NAP1L1	NA	NA	CLDN6
NA	PHGDH	PTMA	NA	NA	NA	NA	EGR3	NA	DHCR24	NA	CHST4	PHGDH	NA	ZBTB20	NA	NASP	NA	NA	CLDN7
NA	PIP5K1C	PUM2	NA	NA	NA	NA	EIF2C2	NA	DHRS4	NA	CISD1	PLSCR1	NA	ZNF167	NA	NCAPD2	NA	NA	CLIC4
NA	PIPOX	PURB	NA	NA	NA	NA	EIF3F	NA	DKC1	NA	CITED2	PMAIP1	NA	NA	NA	NCBP2	NA	NA	CNOT7
NA	PLAA	RAB2B	NA	NA	NA	NA	EIF4G2	NA	DKFZP434C153	NA	CKS2	PMF1	NA	NA	NA	NCL	NA	NA	CNTNAP2
NA	POLR3G	RABEP1	NA	NA	NA	NA	ELAVL2	NA	DKFZP564C152	NA	CLDN6	PNN	NA	NA	NA	NDUFA11	NA	NA	COBL
NA	POU5F1	RALA	NA	NA	NA	NA	ENPP2	NA	DLG4	NA	CLIC1	POLD1	NA	NA	NA	NDUFA9	NA	NA	COCH
NA	PPAP2A	RASA1	NA	NA	NA	NA	ENSA	NA	DNAJC12	NA	CLIC4	POLD2	NA	NA	NA	NDUFAB1	NA	NA	COL18A1
NA	PPP2R1B	RC3H2	NA	NA	NA	NA	EOMES	NA	DNAL4	NA	CLN3	POLG2	NA	NA	NA	NDUFB10	NA	NA	COQ3
NA	PPP2R3A	REXO2	NA	NA	NA	NA	EPHA1	NA	DNMT3B	NA	CNBP	POLQ	NA	NA	NA	NDUFB7	NA	NA	COX6A1
NA	PRDM14	RGS17	NA	NA	NA	NA	EPM2AIP1	NA	DOCK1	NA	CNN2	POLR1C	NA	NA	NA	NDUFB8	NA	NA	CPSF5
NA	PRKCDBP	RICS	NA	NA	NA	NA	ERBB2	NA	DOK4	NA	CNN3	POLR1D	NA	NA	NA	NDUFS2	NA	NA	CRABP1
NA	PRKRIP1	RNF146	NA	NA	NA	NA	ERRFI1	NA	DPF2	NA	CNOT8	POP1	NA	NA	NA	NEK2	NA	NA	CRABP2
NA	PRPF31	RPL10A	NA	NA	NA	NA	ETHE1	NA	DPPA4	NA	CNTNAP3	POP5	NA	NA	NA	NHP2	NA	NA	CRKL
NA	PRPF38A	RPL13	NA	NA	NA	NA	EXOC5	NA	DPY19L4	NA	COG7	POP7	NA	NA	NA	NIP7	NA	NA	CRLF1
NA	PRPS1	RPL13A	NA	NA	NA	NA	EXOSC5	NA	DPYSL3	NA	COL12A1	POU5F1	NA	NA	NA	NIPSNAP1	NA	NA	CRMP1
NA	PRR11	RPL15	NA	NA	NA	NA	EXOSC9	NA	DRAM1	NA	COL4A5	PPAN	NA	NA	NA	NLN	NA	NA	CROP
NA	PSMA3	RPL18A	NA	NA	NA	NA	EXPH5	NA	DSG2	NA	COL4A6	PPAP2C	NA	NA	NA	NME2	NA	NA	CRSP2
NA	PTPN2	RPL22	NA	NA	NA	NA	FAM100B	NA	DST	NA	COL7A1	PPID	NA	NA	NA	NME4	NA	NA	CRYM
NA	RAB5A	RPL23A	NA	NA	NA	NA	FAM115A	NA	DUSP10	NA	COMMD3	PPM1B	NA	NA	NA	NOLA3	NA	NA	CSE1L
NA	RAD51C	RPL24	NA	NA	NA	NA	FAM124A	NA	DUSP14	NA	COMMD7	PRMT5	NA	NA	NA	NONO	NA	NA	CSRP2
NA	RAD54B	RPL27A	NA	NA	NA	NA	FAM134C	NA	DYNC2LI1	NA	COPE	PRNP	NA	NA	NA	NOP2	NA	NA	CST1
NA	RASGRF2	RPL28	NA	NA	NA	NA	FAM33A	NA	E2F6	NA	COTL1	PSIP1	NA	NA	NA	NSBP1	NA	NA	CTBP2
NA	RBM22	RPL35A	NA	NA	NA	NA	FAM60A	NA	ECI2	NA	COX6A1	PSMA3	NA	NA	NA	NT5DC2	NA	NA	CTCF
NA	RDH10	RPL36AL	NA	NA	NA	NA	FAM63B	NA	EFHC2	NA	CPT1A	PSMA6	NA	NA	NA	NTHL1	NA	NA	CTH
NA	REST	RPL39	NA	NA	NA	NA	FAM76B	NA	EGLN3	NA	CRYZ	PSMD11	NA	NA	NA	NUP107	NA	NA	CTPS2
NA	RFNG	RPL41	NA	NA	NA	NA	FAM96A	NA	EGR3	NA	CS	PSME3	NA	NA	NA	NUSAP1	NA	NA	CTSC
NA	RIC8B	RPL7A	NA	NA	NA	NA	FAM98A	NA	EHBP1	NA	CSNK1E	PTMA	NA	NA	NA	ORC1L	NA	NA	CTSL2
NA	RIF1	RPL8	NA	NA	NA	NA	FANCC	NA	EHD2	NA	CSTF1	PTPN6	NA	NA	NA	OTX2	NA	NA	CXADR
NA	RNF24	RPLP1	NA	NA	NA	NA	FANCF	NA	EHHADH	NA	CSTF3	PXN	NA	NA	NA	PA2G4	NA	NA	CXCL12
NA	ROR1	RPLP2	NA	NA	NA	NA	FARSA	NA	EI24	NA	CTGF	RAD51	NA	NA	NA	PABPC1	NA	NA	CXXC6
NA	RPL32	RPP14	NA	NA	NA	NA	FBXL14	NA	EID1	NA	CTSL2	RAD54L	NA	NA	NA	PARP1	NA	NA	CXorf15
NA	RPS18	RPS10	NA	NA	NA	NA	FBXL19	NA	EIF2D	NA	CUGBP2	RAD9A	NA	NA	NA	PCNA	NA	NA	CYP26A1
NA	RPS3A	RPS12	NA	NA	NA	NA	FBXO11	NA	ELK3	NA	CXADR	RASL11B	NA	NA	NA	PDCD2	NA	NA	CYP2S1
NA	SALL1	RPS13	NA	NA	NA	NA	FBXO16	NA	ELMO1	NA	CXorf26	RBM14	NA	NA	NA	PDHA1	NA	NA	DARS2
NA	SET	RPS14	NA	NA	NA	NA	FBXW11	NA	EMCN	NA	CYB5B	RBPMS	NA	NA	NA	PDIA4	NA	NA	DBC1
NA	SFRP1	RPS16	NA	NA	NA	NA	FEM1A	NA	EMID1	NA	CYLD	RCHY1	NA	NA	NA	PDPN	NA	NA	DCAMKL1
NA	SFRP2	RPS18	NA	NA	NA	NA	FEZ1	NA	EMP1	NA	CYP1B1	RECQL4	NA	NA	NA	PHB	NA	NA	DCC1
NA	SFRS18	RPS19	NA	NA	NA	NA	FGF2	NA	ENO1	NA	CYP2R1	RFC2	NA	NA	NA	PHC1	NA	NA	DCP2
NA	SFRS4	RPS19BP1	NA	NA	NA	NA	FGFR1	NA	EPHB4	NA	CYP2S1	RFC3	NA	NA	NA	PHF5A	NA	NA	DDX18
NA	SFXN1	RPS20	NA	NA	NA	NA	FGFR2	NA	ERCC1	NA	CYR61	RFC4	NA	NA	NA	PIPOX	NA	NA	DDX21
NA	SGMS1	RPS25	NA	NA	NA	NA	FIP1L1	NA	ERCC8	NA	DARS2	RFC5	NA	NA	NA	PLK1	NA	NA	DDX25
NA	SKIL	RPS29	NA	NA	NA	NA	FLJ10769	NA	EREG	NA	DCAKD	RMND5B	NA	NA	NA	PLK4	NA	NA	DDX46
NA	SLC44A1	RPS3	NA	NA	NA	NA	FLJ20309	NA	ERG	NA	DCC1	RND1	NA	NA	NA	POLD1	NA	NA	DEK
NA	SLC4A1A	RPS7	NA	NA	NA	NA	FLJ25801	NA	ERGIC3	NA	DCLRE1C	RNMTL1	NA	NA	NA	POLE2	NA	NA	DEPDC1B
NA	SMARCA	RPSA	NA	NA	NA	NA	FLJ40125	NA	ERLIN1	NA	DCTN5	RPA1	NA	NA	NA	POLR2F	NA	NA	DHFR
NA	SMG5	RUFY3	NA	NA	NA	NA	FOXJ2	NA	ERLIN2	NA	DCUN1D5	RPA2	NA	NA	NA	POLR3K	NA	NA	DHFRL1
NA	SNRPN	RUSC1	NA	NA	NA	NA	FOXN3	NA	ERMP1	NA	DCX	RPA3	NA	NA	NA	POP7	NA	NA	DHX29
NA	SNX5	S100A2	NA	NA	NA	NA	FOXO1	NA	ESD	NA	DDX17	RPP40	NA	NA	NA	PPM1G	NA	NA	DHX9
NA	SORBS1	SAT1	NA	NA	NA	NA	FOXP1	NA	ESR1	NA	DDX18	RUVBL1	NA	NA	NA	PPP4C	NA	NA	DIAPH2
NA	SOX17	SDCCAG1	NA	NA	NA	NA	FRAT2	NA	ESRRG	NA	DDX20	SALL4	NA	NA	NA	PRDX1	NA	NA	DIDO1
NA	SOX2	SEC22B	NA	NA	NA	NA	FTL	NA	ETS2	NA	DDX23	SEPHS1	NA	NA	NA	PRIM1	NA	NA	DKC1
NA	SPAG9	SEC61G	NA	NA	NA	NA	FUS	NA	ETV5	NA	DDX39	SET	NA	NA	NA	PRIM2A	NA	NA	DKFZP586L0724
NA	SPRED1	SEC63	NA	NA	NA	NA	FXYD5	NA	ETV6	NA	DDX41	SFRS1	NA	NA	NA	PRMT1	NA	NA	DLAT
NA	SSBP2	SERPINA3	NA	NA	NA	NA	FZD1	NA	EXDL2	NA	DDX49	SIGLEC12	NA	NA	NA	PROM1	NA	NA	DLG3
NA	STAT3	SERPINB5	NA	NA	NA	NA	FZD10	NA	EXOSC4	NA	DDX5	SIP1	NA	NA	NA	PRPS1	NA	NA	DLG7
NA	STMN2	SFPQ	NA	NA	NA	NA	FZD2	NA	EXT2	NA	DHCR7	SIRT1	NA	NA	NA	PSMA5	NA	NA	DNA2L
NA	SULF1	SFRS15	NA	NA	NA	NA	FZD3	NA	EXTL2	NA	DHDDS	SLC19A1	NA	NA	NA	PSMA7	NA	NA	DNAJB6
NA	SUPT7L	SFRS18	NA	NA	NA	NA	FZD7	NA	F2R	NA	DHRS3	SMARCA	NA	NA	NA	PSMB5	NA	NA	DNMT3A
NA	TAF12	SFRS7	NA	NA	NA	NA	G3BP1	NA	F2RL1	NA	DHX38	SMARCC1	NA	NA	NA	PSMB6	NA	NA	DNMT3B
NA	TAL1	SHQ1	NA	NA	NA	NA	GADD45G	NA	FABP5	NA	DIDO1	SMN1	NA	NA	NA	PSMD14	NA	NA	DPP3
NA	TALDO1	SLC24A2	NA	NA	NA	NA	GBF1	NA	FADS1	NA	DIRC2	SMNDC1	NA	NA	NA	PSME3	NA	NA	DPPA4
NA	TBC1D22	SLC30A7	NA	NA	NA	NA	GDAP1	NA	FAHD2A	NA	DKK1	SNRPA	NA	NA	NA	PUS1	NA	NA	DPYSL3
NA	TBL1XR1	SLC41A2	NA	NA	NA	NA	GGA1	NA	FAIM	NA	DLG7	SNRPB	NA	NA	NA	RAB34	NA	NA	DPYSL5
NA	TCF12	SLC7A6	NA	NA	NA	NA	GGPS1	NA	FAM115A	NA	DMXL1	SNRPC	NA	NA	NA	RACGAP1	NA	NA	DRIM
NA	TCF20	SMARCA4	NA	NA	NA	NA	GJA1	NA	FAM117A	NA	DNAJB14	SNRPD1	NA	NA	NA	RAD18	NA	NA	DSG2
NA	TCF4	SNED1	NA	NA	NA	NA	GLT8D3	NA	FAM124B	NA	DNAJC16	SNRPE	NA	NA	NA	RAD23B	NA	NA	DSP
NA	TCF7L1	SNHG6	NA	NA	NA	NA	GNA13	NA	FAM179B	NA	DNAJC8	SNRPF	NA	NA	NA	RAMP	NA	NA	DTYMK
NA	TDGF1	SNRPE	NA	NA	NA	NA	GNAI1	NA	FAM216A	NA	DNAJC9	SNRPN	NA	NA	NA	RCC1	NA	NA	DUSP16
NA	TFPT	SOCS3	NA	NA	NA	NA	GNG10	NA	FANCF	NA	DNM2	SNURF	NA	NA	NA	RCN2	NA	NA	DUT
NA	TGIF2	SOD2	NA	NA	NA	NA	GNPTAB	NA	FANCL	NA	DPAGT1	SOCS1	NA	NA	NA	RFC3	NA	NA	E2F5
NA	THBS2	SOX4	NA	NA	NA	NA	GPC6	NA	FARP1	NA	DPM1	SP1	NA	NA	NA	RNPS1	NA	NA	ECT2
NA	TJP3	SPON1	NA	NA	NA	NA	GRHL2	NA	FAT4	NA	DPPA4	SPAG5	NA	NA	NA	RPA2	NA	NA	EEF1A1
NA	TLE3	SPTBN1	NA	NA	NA	NA	GRID2	NA	FBN1	NA	DPYSL2	SRSF2	NA	NA	NA	RPA3	NA	NA	EEF1E1
NA	TMEM16H	SQLE	NA	NA	NA	NA	GRK6	NA	FBXO11	NA	DPYSL3	SRSF3	NA	NA	NA	RPL10A	NA	NA	EFCBP1
NA	TMEM170	SRSF3	NA	NA	NA	NA	GSK3A	NA	FGGY	NA	DTNA	SSB	NA	NA	NA	RPL13	NA	NA	EFS
NA	TMEM30A	STK35	NA	NA	NA	NA	GSK3B	NA	FHL1	NA	DTX2	STIP1	NA	NA	NA	RPL22	NA	NA	EFTUD1
NA	TNC	STX2	NA	NA	NA	NA	GSPT2	NA	FKBP4	NA	DUSP12	STRBP	NA	NA	NA	RPL27A	NA	NA	EGFL4
NA	TNRC6A	TALDO1	NA	NA	NA	NA	GTPBP3	NA	FKBP9	NA	DUSP6	STX3	NA	NA	NA	RPP40	NA	NA	EGLN3
NA	TOP2A	TBCA	NA	NA	NA	NA	H2AFJ	NA	FLJ11710	NA	DVL2	STXBP2	NA	NA	NA	RPS12	NA	NA	EIF1AX
NA	TRA2A	TBRG1	NA	NA	NA	NA	H2AFX	NA	FLJ13197	NA	DYM	STXBP3	NA	NA	NA	RPS16	NA	NA	EIF2S1
NA	TRIM22	TCF7L2	NA	NA	NA	NA	H3F3B	NA	FLJ20674	NA	E2F3	SUMO1	NA	NA	NA	RPS19	NA	NA	EIF3S10
NA	TRIM24	TIA1	NA	NA	NA	NA	HAS2	NA	FLJ21168	NA	ECOP	SUPT3H	NA	NA	NA	RPS23	NA	NA	EIF3S3
NA	TRIP4	TICAM2	NA	NA	NA	NA	HBP1	NA	FLNB	NA	EEF1E1	SYNCRIP	NA	NA	NA	RPS27	NA	NA	EIF3S6
NA	TRPS1	TIMM23	NA	NA	NA	NA	HDAC2	NA	FLT1	NA	EEF2	TARBP2	NA	NA	NA	RPS3	NA	NA	EIF3S9
NA	TSC22D1	TIMM8B	NA	NA	NA	NA	HDAC9	NA	FLT3	NA	EGLN3	TCERG1	NA	NA	NA	RPS5	NA	NA	EIF4A1
NA	TXN2	TM9SF2	NA	NA	NA	NA	HDGF2	NA	FNBP1L	NA	EHBP1	TCOF1	NA	NA	NA	RPS8	NA	NA	EIF4E
NA	UBE2D3	TMEM49	NA	NA	NA	NA	HECTD2	NA	FOCAD	NA	EHD4	TDGF1	NA	NA	NA	RPSA	NA	NA	EIF4EBP1
NA	UBR5	TMSB10	NA	NA	NA	NA	HELLS	NA	FPGS	NA	EIF2A	TDP2	NA	NA	NA	RRM1	NA	NA	EIF5B
NA	UFM1	TNRC6A	NA	NA	NA	NA	HEPH	NA	FRMD4B	NA	EIF2AK3	TGIF	NA	NA	NA	RRM2	NA	NA	ELOVL6
NA	URM1	TPM4	NA	NA	NA	NA	HESX1	NA	FSCN1	NA	EIF3D	TK1	NA	NA	NA	RUVBL1	NA	NA	ENAH
NA	USP44	TRAPPC5	NA	NA	NA	NA	HEXIM2	NA	FSTL1	NA	EIF3F	TMPO	NA	NA	NA	RUVBL2	NA	NA	ENO2
NA	USP7	TRIM27	NA	NA	NA	NA	HHEX	NA	FUBP1	NA	EIF4B	TMSB4Y	NA	NA	NA	SARS	NA	NA	ENPP1
NA	VPS52	TRIO	NA	NA	NA	NA	HIF1AN	NA	FXR1	NA	EIF4ENIF1	TNFRSF8	NA	NA	NA	SDHC	NA	NA	EOMES
NA	WDFY3	TROVE2	NA	NA	NA	NA	HIST1H4C	NA	FXYD6	NA	EIF4G2	TNNI3	NA	NA	NA	SDHD	NA	NA	EPB41L4B
NA	WDR20	TRPC1	NA	NA	NA	NA	HIST2H2	NA	FZD6	NA	ELL2	TOE1	NA	NA	NA	SEPHS2	NA	NA	EPHA1
NA	WDR36	TRPM7	NA	NA	NA	NA	HIST2H2AA3	NA	FZD7	NA	ENPP2	TP53	NA	NA	NA	SERPINH1	NA	NA	EPRS
NA	WDR70	TSC22D1	NA	NA	NA	NA	HIST3H2A	NA	G6PC3	NA	ENSA	TPX2	NA	NA	NA	SET	NA	NA	ERBB2
NA	WEE1	TUBA1	NA	NA	NA	NA	HLTF	NA	GAB2	NA	ENTPD1	TRAIP	NA	NA	NA	SIP1	NA	NA	ERBP
NA	ZDHHC6	TUBB2	NA	NA	NA	NA	HMBOX1	NA	GABPB1	NA	EOMES	TRIM28	NA	NA	NA	SLC16A1	NA	NA	ETV1
NA	ZEB2	TUBB2C	NA	NA	NA	NA	HMG20A	NA	GALNT2	NA	EPHA1	TRIP13	NA	NA	NA	SLC25A5	NA	NA	ETV4
NA	ZFP36L1	TUBB3	NA	NA	NA	NA	HMOX1	NA	GALNT7	NA	EPM2AIP1	TUBA3C	NA	NA	NA	SLC2A1	NA	NA	EXOSC2
NA	ZHX2	TUG1	NA	NA	NA	NA	HN1	NA	GANAB	NA	EPS15L1	U2AF1	NA	NA	NA	SMC2L1	NA	NA	EXOSC5
NA	ZIC1	TXN	NA	NA	NA	NA	HNRNPA1	NA	GAR1	NA	ERBB2	UNC119	NA	NA	NA	SMC4	NA	NA	EXOSC7
NA	ZIC2	TXNIP	NA	NA	NA	NA	HNRNPA2B1	NA	GATA2	NA	ERCC1	UNG	NA	NA	NA	SNRPA	NA	NA	EXOSC9
NA	ZIC3	UBA52	NA	NA	NA	NA	HNRNPC	NA	GATM	NA	ERH	VAMP8	NA	NA	NA	SNRPA1	NA	NA	EXTL2
NA	ZKSCAN5	UBE2K	NA	NA	NA	NA	HNRNPL	NA	GBE1	NA	ETNK1	VASP	NA	NA	NA	SNRPD1	NA	NA	F2RL1
NA	ZMPSTE2	UBL3	NA	NA	NA	NA	HNRPK	NA	GCNT1	NA	EXDL2	WDR33	NA	NA	NA	SNX5	NA	NA	FABP5
NA	NA	UBL5	NA	NA	NA	NA	HNRPUL1	NA	GCSH	NA	EXOC4	WDR77	NA	NA	NA	SOX2	NA	NA	FALZ
NA	NA	UBR5	NA	NA	NA	NA	HSD17B12	NA	GFRA1	NA	EXOSC5	WDYHV1	NA	NA	NA	SPAG5	NA	NA	FAM124A
NA	NA	UQCR	NA	NA	NA	NA	HSP90AB1	NA	GGCT	NA	EXOSC9	WEE1	NA	NA	NA	SQLE	NA	NA	FAM131B
NA	NA	UQCRB	NA	NA	NA	NA	HSP90B1	NA	GGH	NA	EXPH5	WRAP73	NA	NA	NA	SRSF10	NA	NA	FAM29A
NA	NA	VCAM1	NA	NA	NA	NA	HUWE1	NA	GLCE	NA	EXTL2	WRN	NA	NA	NA	SS18	NA	NA	FAM46B
NA	NA	VCAN	NA	NA	NA	NA	HYPE	NA	GMPR2	NA	F11R	XRCC5	NA	NA	NA	SSB	NA	NA	FAM60A
NA	NA	WASF3	NA	NA	NA	NA	ICMT	NA	GNA15	NA	FAM100A	ZFP42	NA	NA	NA	STIP1	NA	NA	FAM72A
NA	NA	WFS1	NA	NA	NA	NA	ID1	NA	GNAI1	NA	FAM100B	ZNF165	NA	NA	NA	STOML2	NA	NA	FANCG
NA	NA	XRCC5	NA	NA	NA	NA	IDH3G	NA	GNG11	NA	FAM115A	ZNF281	NA	NA	NA	SUMO1	NA	NA	FANCL
NA	NA	XRN2	NA	NA	NA	NA	IER5L	NA	GPATCH2L	NA	FAM124A	ZNF593	NA	NA	NA	TCF19	NA	NA	FBXL10
NA	NA	YAF2	NA	NA	NA	NA	IFI16	NA	GPATCH4	NA	FAM128A	NA	NA	NA	NA	TCF7L1	NA	NA	FBXO5
NA	NA	YEATS2	NA	NA	NA	NA	IGF2BP3	NA	GPM6B	NA	FAM131B	NA	NA	NA	NA	TCOF1	NA	NA	FCHO1
NA	NA	ZBTB1	NA	NA	NA	NA	IGFBP2	NA	GPR124	NA	FAM134C	NA	NA	NA	NA	TD-60	NA	NA	FEN1
NA	NA	ZCCHC9	NA	NA	NA	NA	IK	NA	GPR125	NA	FAM20C	NA	NA	NA	NA	TEAD2	NA	NA	FEZ1
NA	NA	ZDHHC6	NA	NA	NA	NA	ILF2	NA	GPR126	NA	FAM33A	NA	NA	NA	NA	TERF1	NA	NA	FGF13
NA	NA	ZKSCAN1	NA	NA	NA	NA	ILF3	NA	GPR56	NA	FAM35A	NA	NA	NA	NA	TGIF	NA	NA	FGF2
NA	NA	ZNF470	NA	NA	NA	NA	ING4	NA	GPSM2	NA	FAM54A	NA	NA	NA	NA	TGIF2	NA	NA	FGFR1
NA	NA	NA	NA	NA	NA	NA	INHBA	NA	GRB10	NA	FAM63B	NA	NA	NA	NA	THOC3	NA	NA	FGFR3
NA	NA	NA	NA	NA	NA	NA	IRX2	NA	GRHPR	NA	FAM72B	NA	NA	NA	NA	TIMM13	NA	NA	FGFR4
NA	NA	NA	NA	NA	NA	NA	IWS1	NA	GSPT2	NA	FAM92A1	NA	NA	NA	NA	TIMM44	NA	NA	FIGNL1
NA	NA	NA	NA	NA	NA	NA	JARID2	NA	GSTA4	NA	FAM96A	NA	NA	NA	NA	TIMM8A	NA	NA	FKBP1B
NA	NA	NA	NA	NA	NA	NA	JMJD1A	NA	GSTM5	NA	FANCA	NA	NA	NA	NA	TIMM8B	NA	NA	FKBP3
NA	NA	NA	NA	NA	NA	NA	JUB	NA	GSTP1	NA	FANCF	NA	NA	NA	NA	TMEFF1	NA	NA	FKBP5
NA	NA	NA	NA	NA	NA	NA	JUP	NA	GTF2H5	NA	FANCL	NA	NA	NA	NA	TOP2A	NA	NA	FKSG14
NA	NA	NA	NA	NA	NA	NA	KCNMB4	NA	GTF2I	NA	FARSA	NA	NA	NA	NA	TP53	NA	NA	FLJ10036
NA	NA	NA	NA	NA	NA	NA	KCNN2	NA	GUCY1A3	NA	FAT	NA	NA	NA	NA	TRIP13	NA	NA	FLJ10156
NA	NA	NA	NA	NA	NA	NA	KDR	NA	GUCY1B3	NA	FBLN1	NA	NA	NA	NA	TRIP6	NA	NA	FLJ10330
NA	NA	NA	NA	NA	NA	NA	KIAA0247	NA	GYG2	NA	FBXL11	NA	NA	NA	NA	TTK	NA	NA	FLJ10378
NA	NA	NA	NA	NA	NA	NA	KIAA0280	NA	H1FX	NA	FBXL14	NA	NA	NA	NA	U2AF1	NA	NA	FLJ10407
NA	NA	NA	NA	NA	NA	NA	KIAA0319L	NA	H2AFJ	NA	FBXO31	NA	NA	NA	NA	UBE2G1	NA	NA	FLJ10534
NA	NA	NA	NA	NA	NA	NA	KIAA0368	NA	H2AFV	NA	FBXW11	NA	NA	NA	NA	UBE2V2	NA	NA	FLJ10700
NA	NA	NA	NA	NA	NA	NA	KIAA0391	NA	H2AFY	NA	FDPS	NA	NA	NA	NA	UGDH	NA	NA	FLJ10808
NA	NA	NA	NA	NA	NA	NA	KIAA0495	NA	HADH	NA	FEM1A	NA	NA	NA	NA	UQCR	NA	NA	FLJ10884
NA	NA	NA	NA	NA	NA	NA	KIAA1143	NA	HCG8	NA	FEM1C	NA	NA	NA	NA	UQCRH	NA	NA	FLJ11184
NA	NA	NA	NA	NA	NA	NA	KIAA1166	NA	HDGFRP3	NA	FEZ1	NA	NA	NA	NA	VBP1	NA	NA	FLJ12484
NA	NA	NA	NA	NA	NA	NA	KIAA1279	NA	HHAT	NA	FGF2	NA	NA	NA	NA	VRK1	NA	NA	FLJ12519
NA	NA	NA	NA	NA	NA	NA	KIF11	NA	HHEX	NA	FGFR1	NA	NA	NA	NA	WBP11	NA	NA	FLJ12644
NA	NA	NA	NA	NA	NA	NA	KIF15	NA	HIBCH	NA	FGFR2	NA	NA	NA	NA	WDHD1	NA	NA	FLJ12650
NA	NA	NA	NA	NA	NA	NA	KIF26A	NA	HINT1	NA	FHIT	NA	NA	NA	NA	WDR77	NA	NA	FLJ13842
NA	NA	NA	NA	NA	NA	NA	KIF2C	NA	HIST1H1D	NA	FKBP1B	NA	NA	NA	NA	WEE1	NA	NA	FLJ13909
NA	NA	NA	NA	NA	NA	NA	KLF5	NA	HIST1H2AE	NA	FKSG24	NA	NA	NA	NA	XPO1	NA	NA	FLJ20105
NA	NA	NA	NA	NA	NA	NA	KLHL5	NA	HIST1H2AG	NA	FLJ10769	NA	NA	NA	NA	XRCC5	NA	NA	FLJ20171
NA	NA	NA	NA	NA	NA	NA	KNTC1	NA	HIST1H2BD	NA	FLJ25801	NA	NA	NA	NA	YAP1	NA	NA	FLJ20485
NA	NA	NA	NA	NA	NA	NA	KPNA3	NA	HIST1H2BF	NA	FLJ45455	NA	NA	NA	NA	YY1	NA	NA	FLJ20641
NA	NA	NA	NA	NA	NA	NA	LAMA4	NA	HIST1H2BG	NA	FOXJ2	NA	NA	NA	NA	ZIC3	NA	NA	FLJ20674
NA	NA	NA	NA	NA	NA	NA	LARGE	NA	HIST1H2BI	NA	FOXN3	NA	NA	NA	NA	ZNF22	NA	NA	FLJ21148
NA	NA	NA	NA	NA	NA	NA	LARP7	NA	HIST1H2BK	NA	FOXO1	NA	NA	NA	NA	NA	NA	NA	FLJ21168
NA	NA	NA	NA	NA	NA	NA	LASP1	NA	HIST1H3D	NA	FOXO3	NA	NA	NA	NA	NA	NA	NA	FLJ21901
NA	NA	NA	NA	NA	NA	NA	LEFTY1	NA	HIST1H4E	NA	FRAT2	NA	NA	NA	NA	NA	NA	NA	FLJ21908
NA	NA	NA	NA	NA	NA	NA	LEFTY2	NA	HIST2H2	NA	FUS	NA	NA	NA	NA	NA	NA	NA	FLJ21918
NA	NA	NA	NA	NA	NA	NA	LHPP	NA	HIST2H2AA3	NA	FXR1	NA	NA	NA	NA	NA	NA	NA	FLJ21924
NA	NA	NA	NA	NA	NA	NA	LINGO1	NA	HIST2H2AA4	NA	FXYD5	NA	NA	NA	NA	NA	NA	NA	FLJ22662
NA	NA	NA	NA	NA	NA	NA	LOH11CR2A	NA	HLF	NA	FZD10	NA	NA	NA	NA	NA	NA	NA	FLJ30046
NA	NA	NA	NA	NA	NA	NA	LOXL2	NA	HMGA1	NA	FZD2	NA	NA	NA	NA	NA	NA	NA	FLJ31434
NA	NA	NA	NA	NA	NA	NA	LPHN1	NA	HMGA2	NA	FZD7	NA	NA	NA	NA	NA	NA	NA	FLJ34633
NA	NA	NA	NA	NA	NA	NA	LRAT	NA	HMGB3	NA	FZD8	NA	NA	NA	NA	NA	NA	NA	FLJ40432
NA	NA	NA	NA	NA	NA	NA	LRFN3	NA	HMGCR	NA	GALK2	NA	NA	NA	NA	NA	NA	NA	FNBP1L
NA	NA	NA	NA	NA	NA	NA	LRP2	NA	HMGCS1	NA	GANC	NA	NA	NA	NA	NA	NA	NA	FNBP3
NA	NA	NA	NA	NA	NA	NA	LRRN1	NA	HNRPAB	NA	GART	NA	NA	NA	NA	NA	NA	NA	FOXA3
NA	NA	NA	NA	NA	NA	NA	LSG1	NA	HOPX	NA	GAS2L1	NA	NA	NA	NA	NA	NA	NA	FOXD3
NA	NA	NA	NA	NA	NA	NA	LSM3	NA	HOXA10	NA	GATA6	NA	NA	NA	NA	NA	NA	NA	FOXN3
NA	NA	NA	NA	NA	NA	NA	LSM4	NA	HOXA2	NA	GATAD1	NA	NA	NA	NA	NA	NA	NA	FOXO1
NA	NA	NA	NA	NA	NA	NA	LSMD1	NA	HOXA4	NA	GBF1	NA	NA	NA	NA	NA	NA	NA	FRAS1
NA	NA	NA	NA	NA	NA	NA	LYPD1	NA	HOXA5	NA	GDF3	NA	NA	NA	NA	NA	NA	NA	FRAT2
NA	NA	NA	NA	NA	NA	NA	MAGED2	NA	HOXA9	NA	GGA1	NA	NA	NA	NA	NA	NA	NA	FRSB
NA	NA	NA	NA	NA	NA	NA	MAN2C1	NA	HOXB5	NA	GIYD2	NA	NA	NA	NA	NA	NA	NA	FSD1
NA	NA	NA	NA	NA	NA	NA	MAP3K11	NA	HPGD	NA	GJA1	NA	NA	NA	NA	NA	NA	NA	FUBP1
NA	NA	NA	NA	NA	NA	NA	MAP3K12	NA	HPRT1	NA	GLA	NA	NA	NA	NA	NA	NA	NA	FXR1
NA	NA	NA	NA	NA	NA	NA	MAPBPIP	NA	HSD17B12	NA	GLG1	NA	NA	NA	NA	NA	NA	NA	FZD7
NA	NA	NA	NA	NA	NA	NA	MAPRE2	NA	HSD17B8	NA	GLT8D3	NA	NA	NA	NA	NA	NA	NA	G3BP1
NA	NA	NA	NA	NA	NA	NA	MAST1	NA	HSDL2	NA	GLUD1	NA	NA	NA	NA	NA	NA	NA	G3BP2
NA	NA	NA	NA	NA	NA	NA	MAT2B	NA	HSP90AB1	NA	GNA13	NA	NA	NA	NA	NA	NA	NA	GABRA1
NA	NA	NA	NA	NA	NA	NA	MCTS1	NA	HSPB1	NA	GNAI1	NA	NA	NA	NA	NA	NA	NA	GABRA5
NA	NA	NA	NA	NA	NA	NA	MDC1	NA	HSPC121	NA	GNG10	NA	NA	NA	NA	NA	NA	NA	GABRB3
NA	NA	NA	NA	NA	NA	NA	MED12	NA	HTR1F	NA	GNG12	NA	NA	NA	NA	NA	NA	NA	GAD1
NA	NA	NA	NA	NA	NA	NA	MED17	NA	HYI	NA	GNPTAB	NA	NA	NA	NA	NA	NA	NA	GAJ
NA	NA	NA	NA	NA	NA	NA	MED25	NA	HYMAI	NA	GOLGA4	NA	NA	NA	NA	NA	NA	NA	GAL
NA	NA	NA	NA	NA	NA	NA	MEX3C	NA	ICA1	NA	GOLIM4	NA	NA	NA	NA	NA	NA	NA	GALNT1
NA	NA	NA	NA	NA	NA	NA	MGEA5	NA	IFT46	NA	GORASP2	NA	NA	NA	NA	NA	NA	NA	GALNT12
NA	NA	NA	NA	NA	NA	NA	MKKS	NA	IFT81	NA	GPC4	NA	NA	NA	NA	NA	NA	NA	GAP43
NA	NA	NA	NA	NA	NA	NA	MLH1	NA	IGF1R	NA	GPC6	NA	NA	NA	NA	NA	NA	NA	GARNL4
NA	NA	NA	NA	NA	NA	NA	MLLT10	NA	IGFBP7	NA	GPR108	NA	NA	NA	NA	NA	NA	NA	GART
NA	NA	NA	NA	NA	NA	NA	MOBP	NA	IGLL1	NA	GRHL2	NA	NA	NA	NA	NA	NA	NA	GCLC
NA	NA	NA	NA	NA	NA	NA	MORF4L1	NA	IL12RB2	NA	GRIPAP1	NA	NA	NA	NA	NA	NA	NA	GCSH
NA	NA	NA	NA	NA	NA	NA	MORF4L2	NA	IL18	NA	GRPEL2	NA	NA	NA	NA	NA	NA	NA	GDF3
NA	NA	NA	NA	NA	NA	NA	MOSPD3	NA	IL1B	NA	GSK3A	NA	NA	NA	NA	NA	NA	NA	GEMIN4
NA	NA	NA	NA	NA	NA	NA	MPHOSPH1	NA	IMPA2	NA	GSPT2	NA	NA	NA	NA	NA	NA	NA	GFPT2
NA	NA	NA	NA	NA	NA	NA	MPND	NA	IMPACT	NA	GSTCD	NA	NA	NA	NA	NA	NA	NA	GJA1
NA	NA	NA	NA	NA	NA	NA	MRPL15	NA	IMPDH2	NA	GSTT2	NA	NA	NA	NA	NA	NA	NA	GJA7
NA	NA	NA	NA	NA	NA	NA	MRPL43	NA	ING4	NA	GTF2E1	NA	NA	NA	NA	NA	NA	NA	GLDC
NA	NA	NA	NA	NA	NA	NA	MRPL47	NA	IPO7	NA	GTF2H2	NA	NA	NA	NA	NA	NA	NA	GLI2
NA	NA	NA	NA	NA	NA	NA	MRPS11	NA	IQGAP2	NA	GTF3C4	NA	NA	NA	NA	NA	NA	NA	GLMN
NA	NA	NA	NA	NA	NA	NA	MRPS18B	NA	ISOC1	NA	GTPBP1	NA	NA	NA	NA	NA	NA	NA	GLS2
NA	NA	NA	NA	NA	NA	NA	MRPS23	NA	ISYNA1	NA	GTPBP3	NA	NA	NA	NA	NA	NA	NA	GMFB
NA	NA	NA	NA	NA	NA	NA	MRPS27	NA	ITGA9	NA	GYPC	NA	NA	NA	NA	NA	NA	NA	GMNN
NA	NA	NA	NA	NA	NA	NA	MRPS31	NA	ITGAV	NA	H2AFJ	NA	NA	NA	NA	NA	NA	NA	GNAL
NA	NA	NA	NA	NA	NA	NA	MSC	NA	ITGB4BP	NA	H2AFX	NA	NA	NA	NA	NA	NA	NA	GNG4
NA	NA	NA	NA	NA	NA	NA	MSL3L1	NA	ITM2C	NA	H2AFZ	NA	NA	NA	NA	NA	NA	NA	GNL2
NA	NA	NA	NA	NA	NA	NA	MST150	NA	JAKMIP2	NA	HAS2	NA	NA	NA	NA	NA	NA	NA	GNL3
NA	NA	NA	NA	NA	NA	NA	MTF2	NA	JRKL	NA	HBP1	NA	NA	NA	NA	NA	NA	NA	GNPTAB
NA	NA	NA	NA	NA	NA	NA	MTM1	NA	JUP	NA	HCFC1R1	NA	NA	NA	NA	NA	NA	NA	GPC4
NA	NA	NA	NA	NA	NA	NA	MTSS1	NA	KCNJ16	NA	HECTD2	NA	NA	NA	NA	NA	NA	NA	GPM6B
NA	NA	NA	NA	NA	NA	NA	MUS81	NA	KCTD3	NA	HELLS	NA	NA	NA	NA	NA	NA	NA	GPR
NA	NA	NA	NA	NA	NA	NA	MYNN	NA	KDELC1	NA	HESX1	NA	NA	NA	NA	NA	NA	NA	GPR160
NA	NA	NA	NA	NA	NA	NA	MYO9A	NA	KDM1A	NA	HEXIM2	NA	NA	NA	NA	NA	NA	NA	GPR19
NA	NA	NA	NA	NA	NA	NA	MYST3	NA	KDM5B	NA	HEY2	NA	NA	NA	NA	NA	NA	NA	GPR23
NA	NA	NA	NA	NA	NA	NA	NAALAD2	NA	KIAA0087	NA	HHEX	NA	NA	NA	NA	NA	NA	NA	GPR64
NA	NA	NA	NA	NA	NA	NA	NAG	NA	KIAA0125	NA	HIGD2A	NA	NA	NA	NA	NA	NA	NA	GPRC5B
NA	NA	NA	NA	NA	NA	NA	NANOG	NA	KIAA0485	NA	HIST1H2BD	NA	NA	NA	NA	NA	NA	NA	GRB14
NA	NA	NA	NA	NA	NA	NA	NAT12	NA	KIAA0753	NA	HIST1H4C	NA	NA	NA	NA	NA	NA	NA	GRB7
NA	NA	NA	NA	NA	NA	NA	NBR1	NA	KIAA0888	NA	HIST2H2AA3	NA	NA	NA	NA	NA	NA	NA	GRPR
NA	NA	NA	NA	NA	NA	NA	NCBP1	NA	KIAA1107	NA	HIST3H2A	NA	NA	NA	NA	NA	NA	NA	GRTP1
NA	NA	NA	NA	NA	NA	NA	NCDN	NA	KIAA1305	NA	HLTF	NA	NA	NA	NA	NA	NA	NA	GSG2
NA	NA	NA	NA	NA	NA	NA	NDUFA11	NA	KIAA1462	NA	HMBOX1	NA	NA	NA	NA	NA	NA	NA	GTF2E1
NA	NA	NA	NA	NA	NA	NA	NDUFA2	NA	KIAA1467	NA	HMG20A	NA	NA	NA	NA	NA	NA	NA	GULP1
NA	NA	NA	NA	NA	NA	NA	NDUFB5	NA	KIT	NA	HMGN4	NA	NA	NA	NA	NA	NA	NA	GYG2
NA	NA	NA	NA	NA	NA	NA	NDUFB8	NA	KLHL23	NA	HN1	NA	NA	NA	NA	NA	NA	NA	GYLTL1B
NA	NA	NA	NA	NA	NA	NA	NEBL	NA	KLHL3	NA	HNRNPA1	NA	NA	NA	NA	NA	NA	NA	H2AFX
NA	NA	NA	NA	NA	NA	NA	NEDD4L	NA	KLHL9	NA	HNRNPA2B1	NA	NA	NA	NA	NA	NA	NA	HA-1
NA	NA	NA	NA	NA	NA	NA	NFE2L3	NA	LAMC1	NA	HNRPH2	NA	NA	NA	NA	NA	NA	NA	HAS3
NA	NA	NA	NA	NA	NA	NA	NIP7	NA	LAMP2	NA	HNRPUL1	NA	NA	NA	NA	NA	NA	NA	HDAC2
NA	NA	NA	NA	NA	NA	NA	NIT1	NA	LAPTM4B	NA	HOXB5	NA	NA	NA	NA	NA	NA	NA	HELLS
NA	NA	NA	NA	NA	NA	NA	NKIRAS1	NA	LDB2	NA	HSD17B12	NA	NA	NA	NA	NA	NA	NA	HESX1
NA	NA	NA	NA	NA	NA	NA	NKTR	NA	LDLR	NA	HSPA4	NA	NA	NA	NA	NA	NA	NA	HEY2
NA	NA	NA	NA	NA	NA	NA	NME7	NA	LDLRAD4	NA	HSPA5	NA	NA	NA	NA	NA	NA	NA	HIP1
NA	NA	NA	NA	NA	NA	NA	NMU	NA	LGALS9	NA	HSPBAP1	NA	NA	NA	NA	NA	NA	NA	HIST1H2BG
NA	NA	NA	NA	NA	NA	NA	NOC3L	NA	LHFP	NA	HSPC111	NA	NA	NA	NA	NA	NA	NA	HIST1H4K
NA	NA	NA	NA	NA	NA	NA	NOL6	NA	LIMA1	NA	HSPC171	NA	NA	NA	NA	NA	NA	NA	HLTF
NA	NA	NA	NA	NA	NA	NA	NOTCH1	NA	LIMCH1	NA	ICMT	NA	NA	NA	NA	NA	NA	NA	HMBS
NA	NA	NA	NA	NA	NA	NA	NP	NA	LMAN2L	NA	ID1	NA	NA	NA	NA	NA	NA	NA	HMGA1
NA	NA	NA	NA	NA	NA	NA	NSUN3	NA	LOC339229	NA	ID2	NA	NA	NA	NA	NA	NA	NA	HMGB2
NA	NA	NA	NA	NA	NA	NA	NUCKS1	NA	LOC400451	NA	IDH3A	NA	NA	NA	NA	NA	NA	NA	HMGB3
NA	NA	NA	NA	NA	NA	NA	NUDT4	NA	LOC441528	NA	IER5L	NA	NA	NA	NA	NA	NA	NA	HMGN2
NA	NA	NA	NA	NA	NA	NA	NUFIP2	NA	LOC81691	NA	IFI16	NA	NA	NA	NA	NA	NA	NA	HMMR
NA	NA	NA	NA	NA	NA	NA	NUP160	NA	LOH11CR2A	NA	IFT52	NA	NA	NA	NA	NA	NA	NA	HNRNPA1
NA	NA	NA	NA	NA	NA	NA	NUSAP1	NA	LOX	NA	IGF2BP3	NA	NA	NA	NA	NA	NA	NA	HNRNPL
NA	NA	NA	NA	NA	NA	NA	OAZ2	NA	LRBA	NA	IGFBP2	NA	NA	NA	NA	NA	NA	NA	HNRPAB
NA	NA	NA	NA	NA	NA	NA	OBSL1	NA	LRP12	NA	IGFBP3	NA	NA	NA	NA	NA	NA	NA	HNRPU
NA	NA	NA	NA	NA	NA	NA	ODF2L	NA	LRRC1	NA	IL1RAPL1	NA	NA	NA	NA	NA	NA	NA	HOMER1
NA	NA	NA	NA	NA	NA	NA	OGT	NA	LRRC16	NA	ILF2	NA	NA	NA	NA	NA	NA	NA	HOOK1
NA	NA	NA	NA	NA	NA	NA	OIP5	NA	LRRC41	NA	ILF3	NA	NA	NA	NA	NA	NA	NA	HPCL2
NA	NA	NA	NA	NA	NA	NA	OLFML3	NA	LSM2	NA	INF2	NA	NA	NA	NA	NA	NA	NA	HPRP8BP
NA	NA	NA	NA	NA	NA	NA	ORC1L	NA	LSM5	NA	ING1	NA	NA	NA	NA	NA	NA	NA	HPS3
NA	NA	NA	NA	NA	NA	NA	ORC6L	NA	LUZP1	NA	ING4	NA	NA	NA	NA	NA	NA	NA	HRASLS3
NA	NA	NA	NA	NA	NA	NA	OSBPL1A	NA	LXN	NA	INPP4A	NA	NA	NA	NA	NA	NA	NA	HRMT1L3
NA	NA	NA	NA	NA	NA	NA	OSGEP	NA	LYRM1	NA	INTS12	NA	NA	NA	NA	NA	NA	NA	HSD11B2
NA	NA	NA	NA	NA	NA	NA	OXA1L	NA	LYRM4	NA	IQCK	NA	NA	NA	NA	NA	NA	NA	HSD17B4
NA	NA	NA	NA	NA	NA	NA	PAK1	NA	LZTFL1	NA	IRX2	NA	NA	NA	NA	NA	NA	NA	HSP90B1
NA	NA	NA	NA	NA	NA	NA	PARG	NA	MAB21L2	NA	ISCU	NA	NA	NA	NA	NA	NA	NA	HSPA14
NA	NA	NA	NA	NA	NA	NA	PCBP1	NA	MAGED2	NA	ISOC2	NA	NA	NA	NA	NA	NA	NA	HSPA4
NA	NA	NA	NA	NA	NA	NA	PCF11	NA	MAGEF1	NA	ITGB1	NA	NA	NA	NA	NA	NA	NA	HSPA8
NA	NA	NA	NA	NA	NA	NA	PCNXL3	NA	MAGI2	NA	IWS1	NA	NA	NA	NA	NA	NA	NA	HSPA9B
NA	NA	NA	NA	NA	NA	NA	PCSK5	NA	MANEA	NA	JARID2	NA	NA	NA	NA	NA	NA	NA	HSPC111
NA	NA	NA	NA	NA	NA	NA	PCTK1	NA	MANSC1	NA	JMJD1A	NA	NA	NA	NA	NA	NA	NA	HSPC163
NA	NA	NA	NA	NA	NA	NA	PCTK2	NA	MAP4K3	NA	JOSD1	NA	NA	NA	NA	NA	NA	NA	HSPD1
NA	NA	NA	NA	NA	NA	NA	PDCL	NA	MAP7	NA	JUB	NA	NA	NA	NA	NA	NA	NA	HSPE1
NA	NA	NA	NA	NA	NA	NA	PDPN	NA	MAP7D3	NA	JUN	NA	NA	NA	NA	NA	NA	NA	HT017
NA	NA	NA	NA	NA	NA	NA	PER2	NA	MAT2A	NA	JUP	NA	NA	NA	NA	NA	NA	NA	HTR1D
NA	NA	NA	NA	NA	NA	NA	PERLD1	NA	MBOAT7	NA	KATNB1	NA	NA	NA	NA	NA	NA	NA	Hs.105196
NA	NA	NA	NA	NA	NA	NA	PFTK1	NA	MCFD2	NA	KCNN2	NA	NA	NA	NA	NA	NA	NA	Hs.173497
NA	NA	NA	NA	NA	NA	NA	PGM2L1	NA	MCM3AP-AS1	NA	KCTD15	NA	NA	NA	NA	NA	NA	NA	Hs.178761
NA	NA	NA	NA	NA	NA	NA	PHF17	NA	MCTP1	NA	KCTD2	NA	NA	NA	NA	NA	NA	NA	Hs.40154
NA	NA	NA	NA	NA	NA	NA	PHF23	NA	MDH2	NA	KDELR3	NA	NA	NA	NA	NA	NA	NA	Hs.60548
NA	NA	NA	NA	NA	NA	NA	PHF8	NA	ME3	NA	KDR	NA	NA	NA	NA	NA	NA	NA	ID1
NA	NA	NA	NA	NA	NA	NA	PIF1	NA	MECOM	NA	KHDRBS1	NA	NA	NA	NA	NA	NA	NA	IDH1
NA	NA	NA	NA	NA	NA	NA	PIH1D1	NA	MED20	NA	KHSRP	NA	NA	NA	NA	NA	NA	NA	IFI30
NA	NA	NA	NA	NA	NA	NA	PIK3R3	NA	MEIS1	NA	KIAA0101	NA	NA	NA	NA	NA	NA	NA	IFITM1
NA	NA	NA	NA	NA	NA	NA	PIN4	NA	MERTK	NA	KIAA0241	NA	NA	NA	NA	NA	NA	NA	IGF2BP3
NA	NA	NA	NA	NA	NA	NA	PIP5K1C	NA	MEST	NA	KIAA0368	NA	NA	NA	NA	NA	NA	NA	IGFBP2
NA	NA	NA	NA	NA	NA	NA	PIPOX	NA	METTL13	NA	KIAA0391	NA	NA	NA	NA	NA	NA	NA	IL17RD
NA	NA	NA	NA	NA	NA	NA	PITX2	NA	METTL21B	NA	KIAA0652	NA	NA	NA	NA	NA	NA	NA	ILF3
NA	NA	NA	NA	NA	NA	NA	PLEKHA3	NA	MFAP1	NA	KIAA1143	NA	NA	NA	NA	NA	NA	NA	IMP-1
NA	NA	NA	NA	NA	NA	NA	PLEKHG3	NA	MGMT	NA	KIAA1217	NA	NA	NA	NA	NA	NA	NA	IMP-2
NA	NA	NA	NA	NA	NA	NA	PNMA1	NA	MGST2	NA	KIF15	NA	NA	NA	NA	NA	NA	NA	IMPA1
NA	NA	NA	NA	NA	NA	NA	POLDIP3	NA	MIF	NA	KIF26A	NA	NA	NA	NA	NA	NA	NA	IMPA2
NA	NA	NA	NA	NA	NA	NA	POLE3	NA	MLC1	NA	KIF9	NA	NA	NA	NA	NA	NA	NA	IMPDH2
NA	NA	NA	NA	NA	NA	NA	POLR3E	NA	MLF2	NA	KLF5	NA	NA	NA	NA	NA	NA	NA	INDO
NA	NA	NA	NA	NA	NA	NA	POLR3G	NA	MLLT3	NA	KLF7	NA	NA	NA	NA	NA	NA	NA	IPO7
NA	NA	NA	NA	NA	NA	NA	POU2F1	NA	MMRN1	NA	KLHL18	NA	NA	NA	NA	NA	NA	NA	IPO9
NA	NA	NA	NA	NA	NA	NA	POU5F1	NA	MN1	NA	KLHL4	NA	NA	NA	NA	NA	NA	NA	IQGAP2
NA	NA	NA	NA	NA	NA	NA	PPAP2A	NA	MPDZ	NA	KLHL5	NA	NA	NA	NA	NA	NA	NA	IRX2
NA	NA	NA	NA	NA	NA	NA	PPAPDC1B	NA	MPG	NA	KNTC1	NA	NA	NA	NA	NA	NA	NA	ITGA6
NA	NA	NA	NA	NA	NA	NA	PPM1B	NA	MPL	NA	KPNA3	NA	NA	NA	NA	NA	NA	NA	ITGB1BP3
NA	NA	NA	NA	NA	NA	NA	PPP1R10	NA	MPP5	NA	KRR1	NA	NA	NA	NA	NA	NA	NA	ITGB5
NA	NA	NA	NA	NA	NA	NA	PPP1R11	NA	MPPED2	NA	KRT18	NA	NA	NA	NA	NA	NA	NA	ITPR3
NA	NA	NA	NA	NA	NA	NA	PPP1R15A	NA	MPV17	NA	LAMA4	NA	NA	NA	NA	NA	NA	NA	ITSN1
NA	NA	NA	NA	NA	NA	NA	PPP1R2	NA	MPZL1	NA	LARGE	NA	NA	NA	NA	NA	NA	NA	JARID2
NA	NA	NA	NA	NA	NA	NA	PPP2R1A	NA	MPZL2	NA	LARP7	NA	NA	NA	NA	NA	NA	NA	JMJD1C
NA	NA	NA	NA	NA	NA	NA	PPP2R1B	NA	MREG	NA	LARS	NA	NA	NA	NA	NA	NA	NA	JMY
NA	NA	NA	NA	NA	NA	NA	PPP2R3A	NA	MRPL15	NA	LCMT2	NA	NA	NA	NA	NA	NA	NA	KAL1
NA	NA	NA	NA	NA	NA	NA	PPP2R3C	NA	MRPL16	NA	LECT1	NA	NA	NA	NA	NA	NA	NA	KCNK5
NA	NA	NA	NA	NA	NA	NA	PPP2R5C	NA	MRPL57	NA	LEFTY1	NA	NA	NA	NA	NA	NA	NA	KCNN2
NA	NA	NA	NA	NA	NA	NA	PRCC	NA	MRPS18A	NA	LEFTY2	NA	NA	NA	NA	NA	NA	NA	KCNQ2
NA	NA	NA	NA	NA	NA	NA	PRDM14	NA	MRPS18C	NA	LEPROTL1	NA	NA	NA	NA	NA	NA	NA	KCNS3
NA	NA	NA	NA	NA	NA	NA	PRDX1	NA	MRPS27	NA	LHPP	NA	NA	NA	NA	NA	NA	NA	KCTD14
NA	NA	NA	NA	NA	NA	NA	PRKAR1A	NA	MRPS28	NA	LIN37	NA	NA	NA	NA	NA	NA	NA	KIAA0007
NA	NA	NA	NA	NA	NA	NA	PRKCDBP	NA	MRPS33	NA	LINGO1	NA	NA	NA	NA	NA	NA	NA	KIAA0020
NA	NA	NA	NA	NA	NA	NA	PRKRIP1	NA	MRS2L	NA	LMCD1	NA	NA	NA	NA	NA	NA	NA	KIAA0101
NA	NA	NA	NA	NA	NA	NA	PRNP	NA	MSH6	NA	LOH11CR2A	NA	NA	NA	NA	NA	NA	NA	KIAA0114
NA	NA	NA	NA	NA	NA	NA	PRPF19	NA	MSRA	NA	LRAT	NA	NA	NA	NA	NA	NA	NA	KIAA0153
NA	NA	NA	NA	NA	NA	NA	PRPF38A	NA	MSRB2	NA	LRFN3	NA	NA	NA	NA	NA	NA	NA	KIAA0179
NA	NA	NA	NA	NA	NA	NA	PRPSAP1	NA	MTF2	NA	LRIG3	NA	NA	NA	NA	NA	NA	NA	KIAA0483
NA	NA	NA	NA	NA	NA	NA	PRR11	NA	MTHFD2L	NA	LRP2	NA	NA	NA	NA	NA	NA	NA	KIAA0523
NA	NA	NA	NA	NA	NA	NA	PRSS8	NA	MTL5	NA	LRP3	NA	NA	NA	NA	NA	NA	NA	KIAA0650
NA	NA	NA	NA	NA	NA	NA	PSEN2	NA	MTMR2	NA	LRRC49	NA	NA	NA	NA	NA	NA	NA	KIAA0888
NA	NA	NA	NA	NA	NA	NA	PSMB1	NA	MUT	NA	LRRN1	NA	NA	NA	NA	NA	NA	NA	KIAA0922
NA	NA	NA	NA	NA	NA	NA	PSMC2	NA	MYB	NA	LSM3	NA	NA	NA	NA	NA	NA	NA	KIAA1274
NA	NA	NA	NA	NA	NA	NA	PTN	NA	MYCN	NA	LSM5	NA	NA	NA	NA	NA	NA	NA	KIAA1287
NA	NA	NA	NA	NA	NA	NA	PTPN2	NA	MYCT1	NA	LSMD1	NA	NA	NA	NA	NA	NA	NA	KIAA1553
NA	NA	NA	NA	NA	NA	NA	PTPN3	NA	MYH10	NA	LYPD1	NA	NA	NA	NA	NA	NA	NA	KIAA1576
NA	NA	NA	NA	NA	NA	NA	PUM1	NA	MYL6B	NA	MAN2C1	NA	NA	NA	NA	NA	NA	NA	KIAA1712
NA	NA	NA	NA	NA	NA	NA	PWP1	NA	MYO15B	NA	MAP1LC3B	NA	NA	NA	NA	NA	NA	NA	KIAA1727
NA	NA	NA	NA	NA	NA	NA	RAB15	NA	MYO18A	NA	MAP3K11	NA	NA	NA	NA	NA	NA	NA	KIAA1982
NA	NA	NA	NA	NA	NA	NA	RAB17	NA	MYO5C	NA	MAP3K12	NA	NA	NA	NA	NA	NA	NA	KIF1A
NA	NA	NA	NA	NA	NA	NA	RAB25	NA	MYOZ3	NA	MAPK14	NA	NA	NA	NA	NA	NA	NA	KIF20A
NA	NA	NA	NA	NA	NA	NA	RAB3GAP2	NA	NAALAD2	NA	MAPK8	NA	NA	NA	NA	NA	NA	NA	KIF23
NA	NA	NA	NA	NA	NA	NA	RAB4B	NA	NANOG	NA	MARVELD2	NA	NA	NA	NA	NA	NA	NA	KIF2C
NA	NA	NA	NA	NA	NA	NA	RAB5A	NA	NAP1L3	NA	MAT2B	NA	NA	NA	NA	NA	NA	NA	KIF4A
NA	NA	NA	NA	NA	NA	NA	RAD23A	NA	NASP	NA	MBOAT2	NA	NA	NA	NA	NA	NA	NA	KIF5C
NA	NA	NA	NA	NA	NA	NA	RAD54B	NA	NBEA	NA	MCC	NA	NA	NA	NA	NA	NA	NA	KIFC2
NA	NA	NA	NA	NA	NA	NA	RANBP10	NA	NBL1	NA	MCTS1	NA	NA	NA	NA	NA	NA	NA	KLHL7
NA	NA	NA	NA	NA	NA	NA	RASA1	NA	NDN	NA	MDH1	NA	NA	NA	NA	NA	NA	NA	KLKB1
NA	NA	NA	NA	NA	NA	NA	RASGRF2	NA	NDUFAF1	NA	MED12	NA	NA	NA	NA	NA	NA	NA	KNTC1
NA	NA	NA	NA	NA	NA	NA	RASL11B	NA	NDUFS4	NA	MED23	NA	NA	NA	NA	NA	NA	NA	KNTC2
NA	NA	NA	NA	NA	NA	NA	RBBP9	NA	NEDD4	NA	MED25	NA	NA	NA	NA	NA	NA	NA	KPNA2
NA	NA	NA	NA	NA	NA	NA	RBM22	NA	NEK3	NA	MEF2A	NA	NA	NA	NA	NA	NA	NA	KRR1
NA	NA	NA	NA	NA	NA	NA	RBM23	NA	NENF	NA	METTL7A	NA	NA	NA	NA	NA	NA	NA	KRT18
NA	NA	NA	NA	NA	NA	NA	RBM39	NA	NF1	NA	METTL8	NA	NA	NA	NA	NA	NA	NA	KRT8
NA	NA	NA	NA	NA	NA	NA	RBPMS	NA	NFE2L3	NA	MGEA5	NA	NA	NA	NA	NA	NA	NA	KRTCAP3
NA	NA	NA	NA	NA	NA	NA	RCOR3	NA	NFYB	NA	MICA	NA	NA	NA	NA	NA	NA	NA	LAPTM4B
NA	NA	NA	NA	NA	NA	NA	RDH10	NA	NGFRAP1	NA	MICB	NA	NA	NA	NA	NA	NA	NA	LARP7
NA	NA	NA	NA	NA	NA	NA	RDH11	NA	NHP2	NA	MIR16	NA	NA	NA	NA	NA	NA	NA	LARS
NA	NA	NA	NA	NA	NA	NA	REST	NA	NIPSNAP1	NA	MKKS	NA	NA	NA	NA	NA	NA	NA	LARS2
NA	NA	NA	NA	NA	NA	NA	RFX1	NA	NME1	NA	MKRN1	NA	NA	NA	NA	NA	NA	NA	LCK
NA	NA	NA	NA	NA	NA	NA	RGS10	NA	NME2	NA	MLH1	NA	NA	NA	NA	NA	NA	NA	LDB2
NA	NA	NA	NA	NA	NA	NA	RIC8B	NA	NME7	NA	MLLT10	NA	NA	NA	NA	NA	NA	NA	LECT1
NA	NA	NA	NA	NA	NA	NA	RIF1	NA	NOTCH1	NA	MMP2	NA	NA	NA	NA	NA	NA	NA	LEFTY1
NA	NA	NA	NA	NA	NA	NA	RIPK1	NA	NOTCH3	NA	MMP9	NA	NA	NA	NA	NA	NA	NA	LEFTY2
NA	NA	NA	NA	NA	NA	NA	RMI1	NA	NPM3	NA	MOBKL2B	NA	NA	NA	NA	NA	NA	NA	LGALS1
NA	NA	NA	NA	NA	NA	NA	RNF14	NA	NPR3	NA	MOBP	NA	NA	NA	NA	NA	NA	NA	LGALS8
NA	NA	NA	NA	NA	NA	NA	RNF24	NA	NPTX2	NA	MORF4L1	NA	NA	NA	NA	NA	NA	NA	LGR4
NA	NA	NA	NA	NA	NA	NA	RNF31	NA	NQO1	NA	MORF4L2	NA	NA	NA	NA	NA	NA	NA	LIG1
NA	NA	NA	NA	NA	NA	NA	RNUXA	NA	NR1H3	NA	MOV10	NA	NA	NA	NA	NA	NA	NA	LIN28
NA	NA	NA	NA	NA	NA	NA	ROR1	NA	NREP	NA	MPDZ	NA	NA	NA	NA	NA	NA	NA	LINGO1
NA	NA	NA	NA	NA	NA	NA	RPL15	NA	NRIP1	NA	MPP6	NA	NA	NA	NA	NA	NA	NA	LISCH7
NA	NA	NA	NA	NA	NA	NA	RPL30	NA	NT5C2	NA	MRE11A	NA	NA	NA	NA	NA	NA	NA	LMNB1
NA	NA	NA	NA	NA	NA	NA	RPL36A	NA	NUDT11	NA	MRPL27	NA	NA	NA	NA	NA	NA	NA	LMNB2
NA	NA	NA	NA	NA	NA	NA	RPL7	NA	NUFIP1	NA	MRPL37	NA	NA	NA	NA	NA	NA	NA	LNK
NA	NA	NA	NA	NA	NA	NA	RPL9	NA	NUP62CL	NA	MSC	NA	NA	NA	NA	NA	NA	NA	LOC112885
NA	NA	NA	NA	NA	NA	NA	RPLP1	NA	OBSL1	NA	MSH2	NA	NA	NA	NA	NA	NA	NA	LOC134492
NA	NA	NA	NA	NA	NA	NA	RPS18	NA	OCRL	NA	MSL3L1	NA	NA	NA	NA	NA	NA	NA	LOC138255
NA	NA	NA	NA	NA	NA	NA	RPS26	NA	OR5T2	NA	MST150	NA	NA	NA	NA	NA	NA	NA	LOC144097
NA	NA	NA	NA	NA	NA	NA	RPS29	NA	ORAI3	NA	MTM1	NA	NA	NA	NA	NA	NA	NA	LOC157627
NA	NA	NA	NA	NA	NA	NA	RPS3A	NA	OSBPL1A	NA	MTMR1	NA	NA	NA	NA	NA	NA	NA	LOC400451
NA	NA	NA	NA	NA	NA	NA	RRN3	NA	P15RS	NA	MUS81	NA	NA	NA	NA	NA	NA	NA	LOC90806
NA	NA	NA	NA	NA	NA	NA	RRS1	NA	P2RX1	NA	MYEF2	NA	NA	NA	NA	NA	NA	NA	LPAAT-e
NA	NA	NA	NA	NA	NA	NA	RSF1	NA	PAFAH1B3	NA	MYO3A	NA	NA	NA	NA	NA	NA	NA	LPHN2
NA	NA	NA	NA	NA	NA	NA	RSRC2	NA	PAICS	NA	MYST3	NA	NA	NA	NA	NA	NA	NA	LRIG1
NA	NA	NA	NA	NA	NA	NA	RTN2	NA	PAIP1	NA	NAALAD2	NA	NA	NA	NA	NA	NA	NA	LRP8
NA	NA	NA	NA	NA	NA	NA	SALL1	NA	PAQR3	NA	NADSYN1	NA	NA	NA	NA	NA	NA	NA	LRRN1
NA	NA	NA	NA	NA	NA	NA	SAP30	NA	PAWR	NA	NANOG	NA	NA	NA	NA	NA	NA	NA	LSM5
NA	NA	NA	NA	NA	NA	NA	SASH1	NA	PBX1	NA	NAP1L2	NA	NA	NA	NA	NA	NA	NA	LSM6
NA	NA	NA	NA	NA	NA	NA	SAT1	NA	PCCA	NA	NAT12	NA	NA	NA	NA	NA	NA	NA	LSM7
NA	NA	NA	NA	NA	NA	NA	SAV1	NA	PDE1A	NA	NBR1	NA	NA	NA	NA	NA	NA	NA	LUC7L
NA	NA	NA	NA	NA	NA	NA	SC5DL	NA	PDGFC	NA	NCAPD2	NA	NA	NA	NA	NA	NA	NA	LYAR
NA	NA	NA	NA	NA	NA	NA	SCAF1	NA	PDGFD	NA	NCOR1	NA	NA	NA	NA	NA	NA	NA	LYPLA1
NA	NA	NA	NA	NA	NA	NA	SCG3	NA	PDZD2	NA	NDNL2	NA	NA	NA	NA	NA	NA	NA	M6PR
NA	NA	NA	NA	NA	NA	NA	SCNM1	NA	PEX11A	NA	NDUFA13	NA	NA	NA	NA	NA	NA	NA	MAD2L2
NA	NA	NA	NA	NA	NA	NA	SCNN1A	NA	PEX12	NA	NDUFB3	NA	NA	NA	NA	NA	NA	NA	MAL2
NA	NA	NA	NA	NA	NA	NA	SDCCAG1	NA	PFAS	NA	NDUFS2	NA	NA	NA	NA	NA	NA	NA	MAN2A1
NA	NA	NA	NA	NA	NA	NA	SDCCAG8	NA	PFN2	NA	NEBL	NA	NA	NA	NA	NA	NA	NA	MAP4K1
NA	NA	NA	NA	NA	NA	NA	SDHD	NA	PGAP1	NA	NEDD4L	NA	NA	NA	NA	NA	NA	NA	MAP7
NA	NA	NA	NA	NA	NA	NA	SEMA6A	NA	PGAP2	NA	NFAT5	NA	NA	NA	NA	NA	NA	NA	MARS
NA	NA	NA	NA	NA	NA	NA	SENP2	NA	PGDS	NA	NFE2L3	NA	NA	NA	NA	NA	NA	NA	MARVELD2
NA	NA	NA	NA	NA	NA	NA	SERPINA1	NA	PGRMC1	NA	NFS1	NA	NA	NA	NA	NA	NA	NA	MARVELD3
NA	NA	NA	NA	NA	NA	NA	SET	NA	PHB	NA	NIF3L1	NA	NA	NA	NA	NA	NA	NA	MASTL
NA	NA	NA	NA	NA	NA	NA	SF3B5	NA	PHB2	NA	NIP30	NA	NA	NA	NA	NA	NA	NA	MAT2A
NA	NA	NA	NA	NA	NA	NA	SFPQ	NA	PHF16	NA	NIP7	NA	NA	NA	NA	NA	NA	NA	MAT2B
NA	NA	NA	NA	NA	NA	NA	SFRP1	NA	PHGDH	NA	NKTR	NA	NA	NA	NA	NA	NA	NA	MATK
NA	NA	NA	NA	NA	NA	NA	SFRP2	NA	PHLPP1	NA	NME7	NA	NA	NA	NA	NA	NA	NA	MATR3
NA	NA	NA	NA	NA	NA	NA	SFRS14	NA	PHTF1	NA	NMT1	NA	NA	NA	NA	NA	NA	NA	MBD2
NA	NA	NA	NA	NA	NA	NA	SFRS15	NA	PHYH	NA	NMU	NA	NA	NA	NA	NA	NA	NA	MCL1
NA	NA	NA	NA	NA	NA	NA	SFRS18	NA	PIGF	NA	NOC3L	NA	NA	NA	NA	NA	NA	NA	MCM10
NA	NA	NA	NA	NA	NA	NA	SFRS4	NA	PIGN	NA	NODAL	NA	NA	NA	NA	NA	NA	NA	MCM2
NA	NA	NA	NA	NA	NA	NA	SFRS7	NA	PIGP	NA	NOL6	NA	NA	NA	NA	NA	NA	NA	MCM3
NA	NA	NA	NA	NA	NA	NA	SFXN1	NA	PIK3R3	NA	NOLC1	NA	NA	NA	NA	NA	NA	NA	MCM4
NA	NA	NA	NA	NA	NA	NA	SGK3	NA	PINLYP	NA	NOPE	NA	NA	NA	NA	NA	NA	NA	MCM5
NA	NA	NA	NA	NA	NA	NA	SGMS1	NA	PIP4K2B	NA	NP	NA	NA	NA	NA	NA	NA	NA	MCM6
NA	NA	NA	NA	NA	NA	NA	SGTA	NA	PKD2	NA	NPAS2	NA	NA	NA	NA	NA	NA	NA	MCM7
NA	NA	NA	NA	NA	NA	NA	SH3GL3	NA	PKP4	NA	NSUN3	NA	NA	NA	NA	NA	NA	NA	MDN1
NA	NA	NA	NA	NA	NA	NA	SKIL	NA	PLA2G4A	NA	NT5C2	NA	NA	NA	NA	NA	NA	NA	MEST
NA	NA	NA	NA	NA	NA	NA	SLC38A2	NA	PLAG1	NA	NUCKS1	NA	NA	NA	NA	NA	NA	NA	METAP1
NA	NA	NA	NA	NA	NA	NA	SLC39A1	NA	PLAGL1	NA	NUDT5	NA	NA	NA	NA	NA	NA	NA	METTL3
NA	NA	NA	NA	NA	NA	NA	SLC3A2	NA	PLCB1	NA	NUP54	NA	NA	NA	NA	NA	NA	NA	METTL8
NA	NA	NA	NA	NA	NA	NA	SLC44A1	NA	PLCB4	NA	NUSAP1	NA	NA	NA	NA	NA	NA	NA	MFAP2
NA	NA	NA	NA	NA	NA	NA	SLC7A11	NA	PLCH1	NA	NVL	NA	NA	NA	NA	NA	NA	NA	MFAP3L
NA	NA	NA	NA	NA	NA	NA	SLC7A5	NA	PLCXD1	NA	OAZ2	NA	NA	NA	NA	NA	NA	NA	MFGE8
NA	NA	NA	NA	NA	NA	NA	SMAD3	NA	PLEKHA5	NA	OBSL1	NA	NA	NA	NA	NA	NA	NA	MGC10911
NA	NA	NA	NA	NA	NA	NA	SMARCA	NA	PLK2	NA	ODF2L	NA	NA	NA	NA	NA	NA	NA	MGC10993
NA	NA	NA	NA	NA	NA	NA	SMG7	NA	PLOD2	NA	OIP5	NA	NA	NA	NA	NA	NA	NA	MGC13096
NA	NA	NA	NA	NA	NA	NA	SNAPC1	NA	PLS1	NA	OLFML3	NA	NA	NA	NA	NA	NA	NA	MGC19531
NA	NA	NA	NA	NA	NA	NA	SNAPC3	NA	PLS3	NA	ORC1L	NA	NA	NA	NA	NA	NA	NA	MGC24665
NA	NA	NA	NA	NA	NA	NA	SNRPA	NA	PLSCR4	NA	ORC6L	NA	NA	NA	NA	NA	NA	NA	MGC2574
NA	NA	NA	NA	NA	NA	NA	SNRPD3	NA	PLXND1	NA	OSBPL1A	NA	NA	NA	NA	NA	NA	NA	MGC2603
NA	NA	NA	NA	NA	NA	NA	SNRPN	NA	PML	NA	OSGEP	NA	NA	NA	NA	NA	NA	NA	MGC3101
NA	NA	NA	NA	NA	NA	NA	SNX1	NA	POLD2	NA	OSR1	NA	NA	NA	NA	NA	NA	NA	MGC42530
NA	NA	NA	NA	NA	NA	NA	SORT1	NA	POLR3D	NA	OTUB1	NA	NA	NA	NA	NA	NA	NA	MGC45866
NA	NA	NA	NA	NA	NA	NA	SOX2	NA	POLR3G	NA	OTUD7B	NA	NA	NA	NA	NA	NA	NA	MGC72075
NA	NA	NA	NA	NA	NA	NA	SP2	NA	PON2	NA	OXA1L	NA	NA	NA	NA	NA	NA	NA	MGC8407
NA	NA	NA	NA	NA	NA	NA	SPAG9	NA	PPAT	NA	P15RS	NA	NA	NA	NA	NA	NA	NA	MGC8685
NA	NA	NA	NA	NA	NA	NA	SPCS2	NA	PPFIBP1	NA	P4HA1	NA	NA	NA	NA	NA	NA	NA	MGEA5
NA	NA	NA	NA	NA	NA	NA	SPIRE1	NA	PPIP5K1	NA	PALB2	NA	NA	NA	NA	NA	NA	NA	MGST1
NA	NA	NA	NA	NA	NA	NA	SPRED1	NA	PPM1F	NA	PAPSS2	NA	NA	NA	NA	NA	NA	NA	MICB
NA	NA	NA	NA	NA	NA	NA	SSBP3	NA	PPM1H	NA	PARG	NA	NA	NA	NA	NA	NA	NA	MIZ1
NA	NA	NA	NA	NA	NA	NA	SSR4	NA	PPP1R26	NA	PARP8	NA	NA	NA	NA	NA	NA	NA	MKI67IP
NA	NA	NA	NA	NA	NA	NA	ST3GAL2	NA	PPP2R3A	NA	PBX1	NA	NA	NA	NA	NA	NA	NA	MLF1IP
NA	NA	NA	NA	NA	NA	NA	STAP2	NA	PRDX1	NA	PCBP1	NA	NA	NA	NA	NA	NA	NA	MLLT10
NA	NA	NA	NA	NA	NA	NA	STAT3	NA	PRDX4	NA	PCNA	NA	NA	NA	NA	NA	NA	NA	MLSTD1
NA	NA	NA	NA	NA	NA	NA	STC1	NA	PRKCI	NA	PCNXL3	NA	NA	NA	NA	NA	NA	NA	MMP1
NA	NA	NA	NA	NA	NA	NA	STCH	NA	PRKCSH	NA	PCTK1	NA	NA	NA	NA	NA	NA	NA	MMP25
NA	NA	NA	NA	NA	NA	NA	STXBP2	NA	PRMT5	NA	PCTK2	NA	NA	NA	NA	NA	NA	NA	MOSC1
NA	NA	NA	NA	NA	NA	NA	SUFU	NA	PROM1	NA	PDCL	NA	NA	NA	NA	NA	NA	NA	MRE11A
NA	NA	NA	NA	NA	NA	NA	SULF1	NA	PRRG1	NA	PDHB	NA	NA	NA	NA	NA	NA	NA	MRPL1
NA	NA	NA	NA	NA	NA	NA	TAF12	NA	PRSS2	NA	PDPN	NA	NA	NA	NA	NA	NA	NA	MRPL11
NA	NA	NA	NA	NA	NA	NA	TAF15	NA	PRSS3	NA	PEA15	NA	NA	NA	NA	NA	NA	NA	MRPL12
NA	NA	NA	NA	NA	NA	NA	TAL1	NA	PSMA6	NA	PERLD1	NA	NA	NA	NA	NA	NA	NA	MRPL15
NA	NA	NA	NA	NA	NA	NA	TALDO1	NA	PTPLA	NA	PERP	NA	NA	NA	NA	NA	NA	NA	MRPL37
NA	NA	NA	NA	NA	NA	NA	TARBP2	NA	PTPN11	NA	PEX1	NA	NA	NA	NA	NA	NA	NA	MRPL42
NA	NA	NA	NA	NA	NA	NA	TBC1D10B	NA	PTPRD	NA	PFTK1	NA	NA	NA	NA	NA	NA	NA	MRPS30
NA	NA	NA	NA	NA	NA	NA	TBC1D17	NA	PTRF	NA	PHF17	NA	NA	NA	NA	NA	NA	NA	MRPS9
NA	NA	NA	NA	NA	NA	NA	TBL1XR1	NA	PUS7L	NA	PHF23	NA	NA	NA	NA	NA	NA	NA	MRS2L
NA	NA	NA	NA	NA	NA	NA	TBP	NA	PXDN	NA	PHF8	NA	NA	NA	NA	NA	NA	NA	MSH2
NA	NA	NA	NA	NA	NA	NA	TCF20	NA	QARS	NA	PHGDH	NA	NA	NA	NA	NA	NA	NA	MSH6
NA	NA	NA	NA	NA	NA	NA	TCF7L1	NA	RAB13	NA	PHTF2	NA	NA	NA	NA	NA	NA	NA	MT1F
NA	NA	NA	NA	NA	NA	NA	TCF7L2	NA	RAB38	NA	PICALM	NA	NA	NA	NA	NA	NA	NA	MT1H
NA	NA	NA	NA	NA	NA	NA	TDGF1	NA	RAB40B	NA	PIGL	NA	NA	NA	NA	NA	NA	NA	MT1X
NA	NA	NA	NA	NA	NA	NA	TEAD2	NA	RABGAP1	NA	PIH1D1	NA	NA	NA	NA	NA	NA	NA	MTA3
NA	NA	NA	NA	NA	NA	NA	TGIF2	NA	RALA	NA	PIK3R2	NA	NA	NA	NA	NA	NA	NA	MTB
NA	NA	NA	NA	NA	NA	NA	THBS2	NA	RANBP5	NA	PIM2	NA	NA	NA	NA	NA	NA	NA	MTF2
NA	NA	NA	NA	NA	NA	NA	THOP1	NA	RBM12B	NA	PIPOX	NA	NA	NA	NA	NA	NA	NA	MTHFD1
NA	NA	NA	NA	NA	NA	NA	TIA1	NA	RBM7	NA	PITX2	NA	NA	NA	NA	NA	NA	NA	MTHFD2
NA	NA	NA	NA	NA	NA	NA	TIAL1	NA	RBMX	NA	PKIB	NA	NA	NA	NA	NA	NA	NA	MTIF2
NA	NA	NA	NA	NA	NA	NA	TIMM8B	NA	RBPMS	NA	PKIG	NA	NA	NA	NA	NA	NA	NA	MYB
NA	NA	NA	NA	NA	NA	NA	TIMM9	NA	RCBTB1	NA	PKMYT1	NA	NA	NA	NA	NA	NA	NA	MYBL2
NA	NA	NA	NA	NA	NA	NA	TIMP4	NA	RCN1	NA	PLEKHA3	NA	NA	NA	NA	NA	NA	NA	MYC
NA	NA	NA	NA	NA	NA	NA	TIPIN	NA	RDX	NA	PLEKHG3	NA	NA	NA	NA	NA	NA	NA	MYCN
NA	NA	NA	NA	NA	NA	NA	TJP3	NA	REC8	NA	PNMA1	NA	NA	NA	NA	NA	NA	NA	MYEF2
NA	NA	NA	NA	NA	NA	NA	TLE1	NA	REPIN1	NA	PODXL	NA	NA	NA	NA	NA	NA	NA	MYL7
NA	NA	NA	NA	NA	NA	NA	TLE2	NA	RERE	NA	POLL	NA	NA	NA	NA	NA	NA	NA	MYO10
NA	NA	NA	NA	NA	NA	NA	TLE3	NA	RHOBTB1	NA	POLR1A	NA	NA	NA	NA	NA	NA	NA	MYO5C
NA	NA	NA	NA	NA	NA	NA	TMEM103	NA	RHOBTB3	NA	POLR3D	NA	NA	NA	NA	NA	NA	NA	MYOHD1
NA	NA	NA	NA	NA	NA	NA	TMEM108	NA	RHPN1-AS1	NA	POLR3G	NA	NA	NA	NA	NA	NA	NA	MYRIP
NA	NA	NA	NA	NA	NA	NA	TMEM109	NA	RICS	NA	POU2F1	NA	NA	NA	NA	NA	NA	NA	MYST2
NA	NA	NA	NA	NA	NA	NA	TMEM123	NA	RIPK2	NA	POU4F1	NA	NA	NA	NA	NA	NA	NA	NALP2
NA	NA	NA	NA	NA	NA	NA	TMEM160	NA	RMND1	NA	POU5F1	NA	NA	NA	NA	NA	NA	NA	NANOG
NA	NA	NA	NA	NA	NA	NA	TMEM16H	NA	RNF144A	NA	PPAP2A	NA	NA	NA	NA	NA	NA	NA	NAP1L1
NA	NA	NA	NA	NA	NA	NA	TMEM170	NA	RNF2	NA	PPFIBP1	NA	NA	NA	NA	NA	NA	NA	NAP1L2
NA	NA	NA	NA	NA	NA	NA	TMEM55B	NA	RNF8	NA	PPIL3	NA	NA	NA	NA	NA	NA	NA	NAP1L3
NA	NA	NA	NA	NA	NA	NA	TMEM63A	NA	ROBO1	NA	PPP1R16B	NA	NA	NA	NA	NA	NA	NA	NARG1
NA	NA	NA	NA	NA	NA	NA	TMSB10	NA	ROBO3	NA	PPP1R2	NA	NA	NA	NA	NA	NA	NA	NARG2
NA	NA	NA	NA	NA	NA	NA	TNC	NA	RPGRIP1L	NA	PPP2R1A	NA	NA	NA	NA	NA	NA	NA	NASP
NA	NA	NA	NA	NA	NA	NA	TNFAIP2	NA	RPL10L	NA	PPP2R1B	NA	NA	NA	NA	NA	NA	NA	NBR2
NA	NA	NA	NA	NA	NA	NA	TNFSF5IP1	NA	RPL41	NA	PPP2R3A	NA	NA	NA	NA	NA	NA	NA	NCL
NA	NA	NA	NA	NA	NA	NA	TNRC6A	NA	RPP40	NA	PPP2R3C	NA	NA	NA	NA	NA	NA	NA	NCOA6IP
NA	NA	NA	NA	NA	NA	NA	TOP2A	NA	RRAGD	NA	PPP2R5C	NA	NA	NA	NA	NA	NA	NA	NCRMS
NA	NA	NA	NA	NA	NA	NA	TPM3	NA	RSL1D1	NA	PRCP	NA	NA	NA	NA	NA	NA	NA	NDUFA4
NA	NA	NA	NA	NA	NA	NA	TRA2A	NA	RUNX1-IT1	NA	PRDM14	NA	NA	NA	NA	NA	NA	NA	NEFL
NA	NA	NA	NA	NA	NA	NA	TRIM16	NA	SALL2	NA	PREPL	NA	NA	NA	NA	NA	NA	NA	NFE2L3
NA	NA	NA	NA	NA	NA	NA	TRIM22	NA	SATL1	NA	PRKCDBP	NA	NA	NA	NA	NA	NA	NA	NFYB
NA	NA	NA	NA	NA	NA	NA	TRIM24	NA	SC5DL	NA	PRNP	NA	NA	NA	NA	NA	NA	NA	NIPBL
NA	NA	NA	NA	NA	NA	NA	TRIT1	NA	SCARB2	NA	PRPF19	NA	NA	NA	NA	NA	NA	NA	NIPSNAP1
NA	NA	NA	NA	NA	NA	NA	TRPC4AP	NA	SCARF1	NA	PRPF31	NA	NA	NA	NA	NA	NA	NA	NLGN4X
NA	NA	NA	NA	NA	NA	NA	TSC22D1	NA	SCCPDH	NA	PRPF38A	NA	NA	NA	NA	NA	NA	NA	NLGN4Y
NA	NA	NA	NA	NA	NA	NA	TSGA14	NA	SCD	NA	PRPF39	NA	NA	NA	NA	NA	NA	NA	NLN
NA	NA	NA	NA	NA	NA	NA	TTF2	NA	SCHIP1	NA	PRR11	NA	NA	NA	NA	NA	NA	NA	NME1
NA	NA	NA	NA	NA	NA	NA	TUBB	NA	SCMH1	NA	PRSS8	NA	NA	NA	NA	NA	NA	NA	NME2
NA	NA	NA	NA	NA	NA	NA	TUBG1	NA	SCML2	NA	PSEN2	NA	NA	NA	NA	NA	NA	NA	NMU
NA	NA	NA	NA	NA	NA	NA	TXNDC12	NA	SCN3A	NA	PSENEN	NA	NA	NA	NA	NA	NA	NA	NOC3L
NA	NA	NA	NA	NA	NA	NA	TXNRD1	NA	SCN9A	NA	PSMA1	NA	NA	NA	NA	NA	NA	NA	NODAL
NA	NA	NA	NA	NA	NA	NA	UBC	NA	SDCCAG8	NA	PSMB1	NA	NA	NA	NA	NA	NA	NA	NOL5A
NA	NA	NA	NA	NA	NA	NA	UBE2C	NA	SEC63	NA	PSMB4	NA	NA	NA	NA	NA	NA	NA	NOLA3
NA	NA	NA	NA	NA	NA	NA	UBE2D3	NA	SEMA6A	NA	PSMB5	NA	NA	NA	NA	NA	NA	NA	NOLC1
NA	NA	NA	NA	NA	NA	NA	UBE2T	NA	SEPHS1	NA	PSMC2	NA	NA	NA	NA	NA	NA	NA	NOVA1
NA	NA	NA	NA	NA	NA	NA	UBE2W	NA	SEPP1	NA	PSMD14	NA	NA	NA	NA	NA	NA	NA	NP
NA	NA	NA	NA	NA	NA	NA	UBP1	NA	SEPT11	NA	PSMD9	NA	NA	NA	NA	NA	NA	NA	NPM1
NA	NA	NA	NA	NA	NA	NA	UBQLN4	NA	SERF1B	NA	PTCD3	NA	NA	NA	NA	NA	NA	NA	NPM3
NA	NA	NA	NA	NA	NA	NA	UBR1	NA	SERPINB6	NA	PTN	NA	NA	NA	NA	NA	NA	NA	NPTX2
NA	NA	NA	NA	NA	NA	NA	UBR5	NA	SERPINE2	NA	PTPN1	NA	NA	NA	NA	NA	NA	NA	NR6A1
NA	NA	NA	NA	NA	NA	NA	UCRC	NA	SERPING1	NA	PTPN2	NA	NA	NA	NA	NA	NA	NA	NSD1
NA	NA	NA	NA	NA	NA	NA	UFD1L	NA	SERPINI2	NA	PWP1	NA	NA	NA	NA	NA	NA	NA	NTHL1
NA	NA	NA	NA	NA	NA	NA	UFM1	NA	SH3BGR	NA	PXMP3	NA	NA	NA	NA	NA	NA	NA	NTS
NA	NA	NA	NA	NA	NA	NA	UGT8	NA	SH3BP4	NA	QARS	NA	NA	NA	NA	NA	NA	NA	NUBP1
NA	NA	NA	NA	NA	NA	NA	UIMC1	NA	SHFM1	NA	R3HDM1	NA	NA	NA	NA	NA	NA	NA	NUCKS1
NA	NA	NA	NA	NA	NA	NA	URM1	NA	SIP	NA	RAB15	NA	NA	NA	NA	NA	NA	NA	NUDT1
NA	NA	NA	NA	NA	NA	NA	USO1	NA	SIRT5	NA	RAB17	NA	NA	NA	NA	NA	NA	NA	NUDT15
NA	NA	NA	NA	NA	NA	NA	USP25	NA	SLC19A2	NA	RAB25	NA	NA	NA	NA	NA	NA	NA	NUDT5
NA	NA	NA	NA	NA	NA	NA	USP44	NA	SLC25A13	NA	RAB38	NA	NA	NA	NA	NA	NA	NA	NUFIP1
NA	NA	NA	NA	NA	NA	NA	USP49	NA	SLC2A10	NA	RAB3GAP2	NA	NA	NA	NA	NA	NA	NA	NUP107
NA	NA	NA	NA	NA	NA	NA	USP7	NA	SLC2A5	NA	RAB5A	NA	NA	NA	NA	NA	NA	NA	NUP160
NA	NA	NA	NA	NA	NA	NA	VASH2	NA	SLC35F2	NA	RAB5B	NA	NA	NA	NA	NA	NA	NA	NUP205
NA	NA	NA	NA	NA	NA	NA	VASP	NA	SLC35G2	NA	RABL3	NA	NA	NA	NA	NA	NA	NA	NUP35
NA	NA	NA	NA	NA	NA	NA	VAT1	NA	SLC39A14	NA	RABL4	NA	NA	NA	NA	NA	NA	NA	NUP37
NA	NA	NA	NA	NA	NA	NA	VCAN	NA	SLC39A8	NA	RAD23A	NA	NA	NA	NA	NA	NA	NA	NUP54
NA	NA	NA	NA	NA	NA	NA	VIM	NA	SLC7A8	NA	RAD54B	NA	NA	NA	NA	NA	NA	NA	NUP62
NA	NA	NA	NA	NA	NA	NA	VPS35	NA	SMAD1	NA	RAI1	NA	NA	NA	NA	NA	NA	NA	NUP88
NA	NA	NA	NA	NA	NA	NA	VPS52	NA	SMARCA1	NA	RANBP10	NA	NA	NA	NA	NA	NA	NA	NUSAP1
NA	NA	NA	NA	NA	NA	NA	WBP11	NA	SMARCA2	NA	RANGAP1	NA	NA	NA	NA	NA	NA	NA	OAZ2
NA	NA	NA	NA	NA	NA	NA	WDFY2	NA	SMARCC1	NA	RAP1A	NA	NA	NA	NA	NA	NA	NA	OAZIN
NA	NA	NA	NA	NA	NA	NA	WDR23	NA	SMYD3	NA	RARB	NA	NA	NA	NA	NA	NA	NA	OCLN
NA	NA	NA	NA	NA	NA	NA	WDR36	NA	SNHG20	NA	RASA1	NA	NA	NA	NA	NA	NA	NA	OIP5
NA	NA	NA	NA	NA	NA	NA	WDR77	NA	SNRPD1	NA	RASGRF2	NA	NA	NA	NA	NA	NA	NA	OLFM1
NA	NA	NA	NA	NA	NA	NA	WDR81	NA	SNRPF	NA	RASL11B	NA	NA	NA	NA	NA	NA	NA	ORC1L
NA	NA	NA	NA	NA	NA	NA	WHSC1L1	NA	SOCS2	NA	RBBP4	NA	NA	NA	NA	NA	NA	NA	ORC2L
NA	NA	NA	NA	NA	NA	NA	XAB2	NA	SOCS5	NA	RBM14	NA	NA	NA	NA	NA	NA	NA	ORC3L
NA	NA	NA	NA	NA	NA	NA	XRRA1	NA	SOX12	NA	RBM22	NA	NA	NA	NA	NA	NA	NA	OSBPL9
NA	NA	NA	NA	NA	NA	NA	ZCCHC14	NA	SOX4	NA	RBM39	NA	NA	NA	NA	NA	NA	NA	OTX2
NA	NA	NA	NA	NA	NA	NA	ZCCHC3	NA	SPAG16	NA	RBM4	NA	NA	NA	NA	NA	NA	NA	PAI-RBP1
NA	NA	NA	NA	NA	NA	NA	ZCRB1	NA	SPATS2	NA	RBM7	NA	NA	NA	NA	NA	NA	NA	PAICS
NA	NA	NA	NA	NA	NA	NA	ZEB2	NA	SPATS2L	NA	RBM9	NA	NA	NA	NA	NA	NA	NA	PAK1
NA	NA	NA	NA	NA	NA	NA	ZFP36L1	NA	SPG20	NA	RBP1	NA	NA	NA	NA	NA	NA	NA	PAK1IP1
NA	NA	NA	NA	NA	NA	NA	ZFYVE19	NA	SPHAR	NA	RBPMS	NA	NA	NA	NA	NA	NA	NA	PANK2
NA	NA	NA	NA	NA	NA	NA	ZIC1	NA	SPIDR	NA	REST	NA	NA	NA	NA	NA	NA	NA	PARP1
NA	NA	NA	NA	NA	NA	NA	ZIC2	NA	SPIN1	NA	RFX1	NA	NA	NA	NA	NA	NA	NA	PASK
NA	NA	NA	NA	NA	NA	NA	ZIC3	NA	SPIN2B	NA	RGS10	NA	NA	NA	NA	NA	NA	NA	PAWR
NA	NA	NA	NA	NA	NA	NA	ZIK1	NA	SPINK2	NA	RIC8B	NA	NA	NA	NA	NA	NA	NA	PAXIP1L
NA	NA	NA	NA	NA	NA	NA	ZNF140	NA	SPP1	NA	RIF1	NA	NA	NA	NA	NA	NA	NA	PBEF1
NA	NA	NA	NA	NA	NA	NA	ZNF217	NA	SPRED2	NA	RIPK1	NA	NA	NA	NA	NA	NA	NA	PBX1
NA	NA	NA	NA	NA	NA	NA	ZNF281	NA	SPRY1	NA	RNF121	NA	NA	NA	NA	NA	NA	NA	PCDH1
NA	NA	NA	NA	NA	NA	NA	ZNF286A	NA	SPRY2	NA	RNF2	NA	NA	NA	NA	NA	NA	NA	PCNA
NA	NA	NA	NA	NA	NA	NA	ZNF300	NA	SPTLC2	NA	RNF24	NA	NA	NA	NA	NA	NA	NA	PCNT1
NA	NA	NA	NA	NA	NA	NA	ZNF331	NA	SQLE	NA	RNF25	NA	NA	NA	NA	NA	NA	NA	PDCD2
NA	NA	NA	NA	NA	NA	NA	ZNF335	NA	SRBD1	NA	RNF31	NA	NA	NA	NA	NA	NA	NA	PDE6G
NA	NA	NA	NA	NA	NA	NA	ZNF428	NA	SRI	NA	ROR1	NA	NA	NA	NA	NA	NA	NA	PDE9A
NA	NA	NA	NA	NA	NA	NA	ZNF516	NA	SSBP2	NA	RP11-529I10	NA	NA	NA	NA	NA	NA	NA	PDK1
NA	NA	NA	NA	NA	NA	NA	ZNF646	NA	ST3GAL6	NA	RPL17	NA	NA	NA	NA	NA	NA	NA	PDPN
NA	NA	NA	NA	NA	NA	NA	ZNF664	NA	STAC	NA	RPL21	NA	NA	NA	NA	NA	NA	NA	PDZK4
NA	NA	NA	NA	NA	NA	NA	ZNF668	NA	STAT5A	NA	RPL32	NA	NA	NA	NA	NA	NA	NA	PFAS
NA	NA	NA	NA	NA	NA	NA	ZNF677	NA	STAU2	NA	RPLP1	NA	NA	NA	NA	NA	NA	NA	PFDN4
NA	NA	NA	NA	NA	NA	NA	ZNF701	NA	STK32B	NA	RPP25	NA	NA	NA	NA	NA	NA	NA	PFN1
NA	NA	NA	NA	NA	NA	NA	ZNF770	NA	STMN1	NA	RPS13	NA	NA	NA	NA	NA	NA	NA	PGK1
NA	NA	NA	NA	NA	NA	NA	ZRF1	NA	STON1	NA	RPS18	NA	NA	NA	NA	NA	NA	NA	PGM1
NA	NA	NA	NA	NA	NA	NA	ZSCAN2	NA	STX3	NA	RPS26	NA	NA	NA	NA	NA	NA	NA	PHF17
NA	NA	NA	NA	NA	NA	NA	NA	NA	SUOX	NA	RPS27A	NA	NA	NA	NA	NA	NA	NA	PHIP
NA	NA	NA	NA	NA	NA	NA	NA	NA	SYNGR1	NA	RPS3A	NA	NA	NA	NA	NA	NA	NA	PIF1
NA	NA	NA	NA	NA	NA	NA	NA	NA	SYPL1	NA	RRN3	NA	NA	NA	NA	NA	NA	NA	PIG8
NA	NA	NA	NA	NA	NA	NA	NA	NA	TAOK3	NA	RRS1	NA	NA	NA	NA	NA	NA	NA	PIGW
NA	NA	NA	NA	NA	NA	NA	NA	NA	TARBP1	NA	RSPRY1	NA	NA	NA	NA	NA	NA	NA	PIK3CB
NA	NA	NA	NA	NA	NA	NA	NA	NA	TARS	NA	RSRC2	NA	NA	NA	NA	NA	NA	NA	PIM1
NA	NA	NA	NA	NA	NA	NA	NA	NA	TBC1D16	NA	RUNX1T1	NA	NA	NA	NA	NA	NA	NA	PIM2
NA	NA	NA	NA	NA	NA	NA	NA	NA	TBC1D8B	NA	RYR3	NA	NA	NA	NA	NA	NA	NA	PIPOX
NA	NA	NA	NA	NA	NA	NA	NA	NA	TCEAL1	NA	S100A11	NA	NA	NA	NA	NA	NA	NA	PITPNC1
NA	NA	NA	NA	NA	NA	NA	NA	NA	TCEAL4	NA	SALL1	NA	NA	NA	NA	NA	NA	NA	PITX2
NA	NA	NA	NA	NA	NA	NA	NA	NA	TCF12	NA	SALL2	NA	NA	NA	NA	NA	NA	NA	PKD2
NA	NA	NA	NA	NA	NA	NA	NA	NA	TCF7L2	NA	SALL3	NA	NA	NA	NA	NA	NA	NA	PKP4
NA	NA	NA	NA	NA	NA	NA	NA	NA	TEK	NA	SART3	NA	NA	NA	NA	NA	NA	NA	PLA2G3
NA	NA	NA	NA	NA	NA	NA	NA	NA	TEX30	NA	SASH1	NA	NA	NA	NA	NA	NA	NA	PLCB3
NA	NA	NA	NA	NA	NA	NA	NA	NA	TFEC	NA	SAT2	NA	NA	NA	NA	NA	NA	NA	PLCL2
NA	NA	NA	NA	NA	NA	NA	NA	NA	TFPI	NA	SAV1	NA	NA	NA	NA	NA	NA	NA	PLK4
NA	NA	NA	NA	NA	NA	NA	NA	NA	TGIF2	NA	SC5DL	NA	NA	NA	NA	NA	NA	NA	PLP1
NA	NA	NA	NA	NA	NA	NA	NA	NA	THG1L	NA	SCAF1	NA	NA	NA	NA	NA	NA	NA	PLS1
NA	NA	NA	NA	NA	NA	NA	NA	NA	THSD7A	NA	SCG5	NA	NA	NA	NA	NA	NA	NA	PLS3
NA	NA	NA	NA	NA	NA	NA	NA	NA	THY28	NA	SCGB3A2	NA	NA	NA	NA	NA	NA	NA	PMAIP1
NA	NA	NA	NA	NA	NA	NA	NA	NA	TIE1	NA	SCNM1	NA	NA	NA	NA	NA	NA	NA	PNMT
NA	NA	NA	NA	NA	NA	NA	NA	NA	TIMM9	NA	SCNN1A	NA	NA	NA	NA	NA	NA	NA	PNN
NA	NA	NA	NA	NA	NA	NA	NA	NA	TM4SF1	NA	SDC4	NA	NA	NA	NA	NA	NA	NA	PODXL
NA	NA	NA	NA	NA	NA	NA	NA	NA	TM7SF3	NA	SDCCAG1	NA	NA	NA	NA	NA	NA	NA	POLA
NA	NA	NA	NA	NA	NA	NA	NA	NA	TMED3	NA	SEC22B	NA	NA	NA	NA	NA	NA	NA	POLD1
NA	NA	NA	NA	NA	NA	NA	NA	NA	TMEFF1	NA	SEC22C	NA	NA	NA	NA	NA	NA	NA	POLE2
NA	NA	NA	NA	NA	NA	NA	NA	NA	TMEM135	NA	SEC24A	NA	NA	NA	NA	NA	NA	NA	POLR1B
NA	NA	NA	NA	NA	NA	NA	NA	NA	TMEM159	NA	SECISBP2	NA	NA	NA	NA	NA	NA	NA	POLR2D
NA	NA	NA	NA	NA	NA	NA	NA	NA	TMEM220	NA	SEMA3C	NA	NA	NA	NA	NA	NA	NA	POLR3G
NA	NA	NA	NA	NA	NA	NA	NA	NA	TMEM254	NA	SEMA4F	NA	NA	NA	NA	NA	NA	NA	POLR3K
NA	NA	NA	NA	NA	NA	NA	NA	NA	TMEM38B	NA	SENP2	NA	NA	NA	NA	NA	NA	NA	POU2F1
NA	NA	NA	NA	NA	NA	NA	NA	NA	TMEM45A	NA	SEPP1	NA	NA	NA	NA	NA	NA	NA	POU5F1
NA	NA	NA	NA	NA	NA	NA	NA	NA	TMEM5	NA	SERINC3	NA	NA	NA	NA	NA	NA	NA	PPAP2A
NA	NA	NA	NA	NA	NA	NA	NA	NA	TMEM97	NA	SERP1	NA	NA	NA	NA	NA	NA	NA	PPAP2C
NA	NA	NA	NA	NA	NA	NA	NA	NA	TMSB15B	NA	SERPINA1	NA	NA	NA	NA	NA	NA	NA	PPAT
NA	NA	NA	NA	NA	NA	NA	NA	NA	TNFRSF1A	NA	SERPINH1	NA	NA	NA	NA	NA	NA	NA	PPM1B
NA	NA	NA	NA	NA	NA	NA	NA	NA	TNFRSF21	NA	SET	NA	NA	NA	NA	NA	NA	NA	PPP1CC
NA	NA	NA	NA	NA	NA	NA	NA	NA	TNFSF4	NA	SF3B1	NA	NA	NA	NA	NA	NA	NA	PPP1R16B
NA	NA	NA	NA	NA	NA	NA	NA	NA	TNRC18	NA	SF3B5	NA	NA	NA	NA	NA	NA	NA	PPP1R1A
NA	NA	NA	NA	NA	NA	NA	NA	NA	TNS3	NA	SFI1	NA	NA	NA	NA	NA	NA	NA	PPP2R1B
NA	NA	NA	NA	NA	NA	NA	NA	NA	TOM1L1	NA	SFRP1	NA	NA	NA	NA	NA	NA	NA	PPP2R2B
NA	NA	NA	NA	NA	NA	NA	NA	NA	TOMM34	NA	SFRP2	NA	NA	NA	NA	NA	NA	NA	PRDM14
NA	NA	NA	NA	NA	NA	NA	NA	NA	TOX	NA	SFRS14	NA	NA	NA	NA	NA	NA	NA	PRDX1
NA	NA	NA	NA	NA	NA	NA	NA	NA	TP53BP1	NA	SFRS15	NA	NA	NA	NA	NA	NA	NA	PRDX2
NA	NA	NA	NA	NA	NA	NA	NA	NA	TP53I3	NA	SFRS18	NA	NA	NA	NA	NA	NA	NA	PRIM1
NA	NA	NA	NA	NA	NA	NA	NA	NA	TPD52L1	NA	SFRS4	NA	NA	NA	NA	NA	NA	NA	PRIM2A
NA	NA	NA	NA	NA	NA	NA	NA	NA	TPRKB	NA	SFT2D3	NA	NA	NA	NA	NA	NA	NA	PRKAA2
NA	NA	NA	NA	NA	NA	NA	NA	NA	TRAF3IP2	NA	SGK	NA	NA	NA	NA	NA	NA	NA	PRKCB1
NA	NA	NA	NA	NA	NA	NA	NA	NA	TRAPPC6A	NA	SGK3	NA	NA	NA	NA	NA	NA	NA	PRKCI
NA	NA	NA	NA	NA	NA	NA	NA	NA	TRIM16	NA	SGMS1	NA	NA	NA	NA	NA	NA	NA	PRKCQ
NA	NA	NA	NA	NA	NA	NA	NA	NA	TRIM24	NA	SILV	NA	NA	NA	NA	NA	NA	NA	PRKDC
NA	NA	NA	NA	NA	NA	NA	NA	NA	TRIM32	NA	SIN3B	NA	NA	NA	NA	NA	NA	NA	PRKX
NA	NA	NA	NA	NA	NA	NA	NA	NA	TRIM5	NA	SKIL	NA	NA	NA	NA	NA	NA	NA	PRODH
NA	NA	NA	NA	NA	NA	NA	NA	NA	TRIM68	NA	SLAIN2	NA	NA	NA	NA	NA	NA	NA	PROM1
NA	NA	NA	NA	NA	NA	NA	NA	NA	TRIP6	NA	SLC1A1	NA	NA	NA	NA	NA	NA	NA	PRPS1
NA	NA	NA	NA	NA	NA	NA	NA	NA	TRMT112	NA	SLC30A7	NA	NA	NA	NA	NA	NA	NA	PRR6
NA	NA	NA	NA	NA	NA	NA	NA	NA	TRPV1	NA	SLC36A4	NA	NA	NA	NA	NA	NA	NA	PSIP1
NA	NA	NA	NA	NA	NA	NA	NA	NA	TSC22D1	NA	SLC39A9	NA	NA	NA	NA	NA	NA	NA	PSMA2
NA	NA	NA	NA	NA	NA	NA	NA	NA	TSGA14	NA	SLC40A1	NA	NA	NA	NA	NA	NA	NA	PSMA3
NA	NA	NA	NA	NA	NA	NA	NA	NA	TSPAN2	NA	SLC44A1	NA	NA	NA	NA	NA	NA	NA	PSME3
NA	NA	NA	NA	NA	NA	NA	NA	NA	TSPAN3	NA	SLC4A1A	NA	NA	NA	NA	NA	NA	NA	PTBP1
NA	NA	NA	NA	NA	NA	NA	NA	NA	TSPYL4	NA	SLC7A11	NA	NA	NA	NA	NA	NA	NA	PTK7
NA	NA	NA	NA	NA	NA	NA	NA	NA	TSPYL5	NA	SLC7A5	NA	NA	NA	NA	NA	NA	NA	PTPN2
NA	NA	NA	NA	NA	NA	NA	NA	NA	TTC28	NA	SMAD3	NA	NA	NA	NA	NA	NA	NA	PTPRG
NA	NA	NA	NA	NA	NA	NA	NA	NA	TTC30A	NA	SMARCA	NA	NA	NA	NA	NA	NA	NA	PTPRZ1
NA	NA	NA	NA	NA	NA	NA	NA	NA	TUBGCP4	NA	SMG5	NA	NA	NA	NA	NA	NA	NA	PTTG1
NA	NA	NA	NA	NA	NA	NA	NA	NA	TXN	NA	SNRP70	NA	NA	NA	NA	NA	NA	NA	PUNC
NA	NA	NA	NA	NA	NA	NA	NA	NA	TXN2	NA	SNRPA	NA	NA	NA	NA	NA	NA	NA	PUS1
NA	NA	NA	NA	NA	NA	NA	NA	NA	TXNRD3	NA	SNRPE	NA	NA	NA	NA	NA	NA	NA	PVRL3
NA	NA	NA	NA	NA	NA	NA	NA	NA	UBE2E1	NA	SNRPN	NA	NA	NA	NA	NA	NA	NA	PWP2H
NA	NA	NA	NA	NA	NA	NA	NA	NA	UBE2E3	NA	SNUPN	NA	NA	NA	NA	NA	NA	NA	PYCR2
NA	NA	NA	NA	NA	NA	NA	NA	NA	UCHL1	NA	SNX1	NA	NA	NA	NA	NA	NA	NA	Pfs2
NA	NA	NA	NA	NA	NA	NA	NA	NA	UCK2	NA	SON	NA	NA	NA	NA	NA	NA	NA	RAB3B
NA	NA	NA	NA	NA	NA	NA	NA	NA	UFC1	NA	SORBS1	NA	NA	NA	NA	NA	NA	NA	RABGAP1L
NA	NA	NA	NA	NA	NA	NA	NA	NA	UNC119B	NA	SOX2	NA	NA	NA	NA	NA	NA	NA	RAD51
NA	NA	NA	NA	NA	NA	NA	NA	NA	UNC13B	NA	SP2	NA	NA	NA	NA	NA	NA	NA	RAD51AP1
NA	NA	NA	NA	NA	NA	NA	NA	NA	UNG	NA	SPAG9	NA	NA	NA	NA	NA	NA	NA	RAD54B
NA	NA	NA	NA	NA	NA	NA	NA	NA	UQCRB	NA	SPARC	NA	NA	NA	NA	NA	NA	NA	RAM2
NA	NA	NA	NA	NA	NA	NA	NA	NA	USE1	NA	SPG20	NA	NA	NA	NA	NA	NA	NA	RAMP
NA	NA	NA	NA	NA	NA	NA	NA	NA	USP22	NA	SPIRE2	NA	NA	NA	NA	NA	NA	NA	RANBP5
NA	NA	NA	NA	NA	NA	NA	NA	NA	USP39	NA	SPRED1	NA	NA	NA	NA	NA	NA	NA	RARRES2
NA	NA	NA	NA	NA	NA	NA	NA	NA	VASH2	NA	SPRY1	NA	NA	NA	NA	NA	NA	NA	RASL11B
NA	NA	NA	NA	NA	NA	NA	NA	NA	VAV3	NA	SS18L2	NA	NA	NA	NA	NA	NA	NA	RBBP6
NA	NA	NA	NA	NA	NA	NA	NA	NA	VGLL4	NA	SSBP2	NA	NA	NA	NA	NA	NA	NA	RBBP8
NA	NA	NA	NA	NA	NA	NA	NA	NA	VPS8	NA	SSBP3	NA	NA	NA	NA	NA	NA	NA	RBM13
NA	NA	NA	NA	NA	NA	NA	NA	NA	VRK2	NA	ST3GAL2	NA	NA	NA	NA	NA	NA	NA	RBM14
NA	NA	NA	NA	NA	NA	NA	NA	NA	WASF1	NA	STAT3	NA	NA	NA	NA	NA	NA	NA	RBM28
NA	NA	NA	NA	NA	NA	NA	NA	NA	WBP5	NA	STC1	NA	NA	NA	NA	NA	NA	NA	RBM39
NA	NA	NA	NA	NA	NA	NA	NA	NA	WDR5B	NA	STK11IP	NA	NA	NA	NA	NA	NA	NA	RBPMS2
NA	NA	NA	NA	NA	NA	NA	NA	NA	WDR60	NA	STK36	NA	NA	NA	NA	NA	NA	NA	RBPSUH
NA	NA	NA	NA	NA	NA	NA	NA	NA	WWOX	NA	STRN	NA	NA	NA	NA	NA	NA	NA	RECQL
NA	NA	NA	NA	NA	NA	NA	NA	NA	XBP1	NA	STXBP2	NA	NA	NA	NA	NA	NA	NA	REPRIMO
NA	NA	NA	NA	NA	NA	NA	NA	NA	YWHAE	NA	SUFU	NA	NA	NA	NA	NA	NA	NA	RET
NA	NA	NA	NA	NA	NA	NA	NA	NA	ZBED4	NA	SULF1	NA	NA	NA	NA	NA	NA	NA	RFC2
NA	NA	NA	NA	NA	NA	NA	NA	NA	ZBED8	NA	SUMO1	NA	NA	NA	NA	NA	NA	NA	RFC3
NA	NA	NA	NA	NA	NA	NA	NA	NA	ZDHHC4	NA	SUPT4H1	NA	NA	NA	NA	NA	NA	NA	RFC4
NA	NA	NA	NA	NA	NA	NA	NA	NA	ZFAND1	NA	SUPT7L	NA	NA	NA	NA	NA	NA	NA	RFC5
NA	NA	NA	NA	NA	NA	NA	NA	NA	ZKSCAN1	NA	TAF12	NA	NA	NA	NA	NA	NA	NA	RGMA
NA	NA	NA	NA	NA	NA	NA	NA	NA	ZKSCAN4	NA	TAF4B	NA	NA	NA	NA	NA	NA	NA	RGS17
NA	NA	NA	NA	NA	NA	NA	NA	NA	ZMIZ1	NA	TAL1	NA	NA	NA	NA	NA	NA	NA	RIF1
NA	NA	NA	NA	NA	NA	NA	NA	NA	ZMYM3	NA	TALDO1	NA	NA	NA	NA	NA	NA	NA	RMI1
NA	NA	NA	NA	NA	NA	NA	NA	NA	ZNF167	NA	TARBP2	NA	NA	NA	NA	NA	NA	NA	RNASEH2A
NA	NA	NA	NA	NA	NA	NA	NA	NA	ZNF184	NA	TBC1D10B	NA	NA	NA	NA	NA	NA	NA	RNF12
NA	NA	NA	NA	NA	NA	NA	NA	NA	ZNF189	NA	TBCC	NA	NA	NA	NA	NA	NA	NA	RNF125
NA	NA	NA	NA	NA	NA	NA	NA	NA	ZNF193	NA	TBK1	NA	NA	NA	NA	NA	NA	NA	RNF138
NA	NA	NA	NA	NA	NA	NA	NA	NA	ZNF219	NA	TBL1X	NA	NA	NA	NA	NA	NA	NA	RNF41
NA	NA	NA	NA	NA	NA	NA	NA	NA	ZNF22	NA	TBL1XR1	NA	NA	NA	NA	NA	NA	NA	RNMT
NA	NA	NA	NA	NA	NA	NA	NA	NA	ZNF232	NA	TBP	NA	NA	NA	NA	NA	NA	NA	RNU3IP2
NA	NA	NA	NA	NA	NA	NA	NA	NA	ZNF248	NA	TCEAL8	NA	NA	NA	NA	NA	NA	NA	ROBO1
NA	NA	NA	NA	NA	NA	NA	NA	NA	ZNF281	NA	TCERG1	NA	NA	NA	NA	NA	NA	NA	ROR1
NA	NA	NA	NA	NA	NA	NA	NA	NA	ZNF423	NA	TCF20	NA	NA	NA	NA	NA	NA	NA	RPA3
NA	NA	NA	NA	NA	NA	NA	NA	NA	ZNF444	NA	TCF7L1	NA	NA	NA	NA	NA	NA	NA	RPL12
NA	NA	NA	NA	NA	NA	NA	NA	NA	ZNF470	NA	TCF7L2	NA	NA	NA	NA	NA	NA	NA	RPL24
NA	NA	NA	NA	NA	NA	NA	NA	NA	ZNF529	NA	TDGF1	NA	NA	NA	NA	NA	NA	NA	RPL39L
NA	NA	NA	NA	NA	NA	NA	NA	NA	ZNF606	NA	TERF1	NA	NA	NA	NA	NA	NA	NA	RPL4
NA	NA	NA	NA	NA	NA	NA	NA	NA	ZNF609	NA	TFB2M	NA	NA	NA	NA	NA	NA	NA	RPL6
NA	NA	NA	NA	NA	NA	NA	NA	NA	ZNF629	NA	TFPT	NA	NA	NA	NA	NA	NA	NA	RPL7
NA	NA	NA	NA	NA	NA	NA	NA	NA	ZNF654	NA	THAP1	NA	NA	NA	NA	NA	NA	NA	RPLP0
NA	NA	NA	NA	NA	NA	NA	NA	NA	ZNF671	NA	THAP8	NA	NA	NA	NA	NA	NA	NA	RPS19
NA	NA	NA	NA	NA	NA	NA	NA	NA	ZNF710	NA	THBS2	NA	NA	NA	NA	NA	NA	NA	RPS2
NA	NA	NA	NA	NA	NA	NA	NA	NA	ZNF835	NA	TIA1	NA	NA	NA	NA	NA	NA	NA	RPS24
NA	NA	NA	NA	NA	NA	NA	NA	NA	ZSCAN26	NA	TIAL1	NA	NA	NA	NA	NA	NA	NA	RRAS2
NA	NA	NA	NA	NA	NA	NA	NA	NA	ZSCAN31	NA	TIAM1	NA	NA	NA	NA	NA	NA	NA	RRM1
NA	NA	NA	NA	NA	NA	NA	NA	NA	NA	NA	TIMP4	NA	NA	NA	NA	NA	NA	NA	RRM2
NA	NA	NA	NA	NA	NA	NA	NA	NA	NA	NA	TLCD1	NA	NA	NA	NA	NA	NA	NA	RRS1
NA	NA	NA	NA	NA	NA	NA	NA	NA	NA	NA	TLE2	NA	NA	NA	NA	NA	NA	NA	RUVBL1
NA	NA	NA	NA	NA	NA	NA	NA	NA	NA	NA	TLE3	NA	NA	NA	NA	NA	NA	NA	SACS
NA	NA	NA	NA	NA	NA	NA	NA	NA	NA	NA	TMED10	NA	NA	NA	NA	NA	NA	NA	SALL1
NA	NA	NA	NA	NA	NA	NA	NA	NA	NA	NA	TMEM103	NA	NA	NA	NA	NA	NA	NA	SALL2
NA	NA	NA	NA	NA	NA	NA	NA	NA	NA	NA	TMEM108	NA	NA	NA	NA	NA	NA	NA	SALL3
NA	NA	NA	NA	NA	NA	NA	NA	NA	NA	NA	TMEM109	NA	NA	NA	NA	NA	NA	NA	SALL4
NA	NA	NA	NA	NA	NA	NA	NA	NA	NA	NA	TMEM123	NA	NA	NA	NA	NA	NA	NA	SCG3
NA	NA	NA	NA	NA	NA	NA	NA	NA	NA	NA	TMEM135	NA	NA	NA	NA	NA	NA	NA	SCGB3A2
NA	NA	NA	NA	NA	NA	NA	NA	NA	NA	NA	TMEM149	NA	NA	NA	NA	NA	NA	NA	SCLY
NA	NA	NA	NA	NA	NA	NA	NA	NA	NA	NA	TMEM160	NA	NA	NA	NA	NA	NA	NA	SCNN1A
NA	NA	NA	NA	NA	NA	NA	NA	NA	NA	NA	TMEM16H	NA	NA	NA	NA	NA	NA	NA	SEC22C
NA	NA	NA	NA	NA	NA	NA	NA	NA	NA	NA	TMEM170	NA	NA	NA	NA	NA	NA	NA	SEC5L1
NA	NA	NA	NA	NA	NA	NA	NA	NA	NA	NA	TMEM43	NA	NA	NA	NA	NA	NA	NA	SEMA3A
NA	NA	NA	NA	NA	NA	NA	NA	NA	NA	NA	TMEM55B	NA	NA	NA	NA	NA	NA	NA	SEMA4C
NA	NA	NA	NA	NA	NA	NA	NA	NA	NA	NA	TMEM59	NA	NA	NA	NA	NA	NA	NA	SEMA5B
NA	NA	NA	NA	NA	NA	NA	NA	NA	NA	NA	TMEM60	NA	NA	NA	NA	NA	NA	NA	SEMA6A
NA	NA	NA	NA	NA	NA	NA	NA	NA	NA	NA	TMEM63A	NA	NA	NA	NA	NA	NA	NA	SENP3
NA	NA	NA	NA	NA	NA	NA	NA	NA	NA	NA	TMEM66	NA	NA	NA	NA	NA	NA	NA	SEPHS1
NA	NA	NA	NA	NA	NA	NA	NA	NA	NA	NA	TMEM77	NA	NA	NA	NA	NA	NA	NA	SERPINB9
NA	NA	NA	NA	NA	NA	NA	NA	NA	NA	NA	TMEM87A	NA	NA	NA	NA	NA	NA	NA	SERPINH1
NA	NA	NA	NA	NA	NA	NA	NA	NA	NA	NA	TMSB10	NA	NA	NA	NA	NA	NA	NA	SET
NA	NA	NA	NA	NA	NA	NA	NA	NA	NA	NA	TNC	NA	NA	NA	NA	NA	NA	NA	SF3A1
NA	NA	NA	NA	NA	NA	NA	NA	NA	NA	NA	TNFRSF12A	NA	NA	NA	NA	NA	NA	NA	SFRP1
NA	NA	NA	NA	NA	NA	NA	NA	NA	NA	NA	TNPO1	NA	NA	NA	NA	NA	NA	NA	SFRP2
NA	NA	NA	NA	NA	NA	NA	NA	NA	NA	NA	TNRC6A	NA	NA	NA	NA	NA	NA	NA	SFRS1
NA	NA	NA	NA	NA	NA	NA	NA	NA	NA	NA	TOMM40L	NA	NA	NA	NA	NA	NA	NA	SFRS11
NA	NA	NA	NA	NA	NA	NA	NA	NA	NA	NA	TOP2A	NA	NA	NA	NA	NA	NA	NA	SFRS18
NA	NA	NA	NA	NA	NA	NA	NA	NA	NA	NA	TPX2	NA	NA	NA	NA	NA	NA	NA	SFRS7
NA	NA	NA	NA	NA	NA	NA	NA	NA	NA	NA	TRAF7	NA	NA	NA	NA	NA	NA	NA	SIAT1
NA	NA	NA	NA	NA	NA	NA	NA	NA	NA	NA	TRIM16	NA	NA	NA	NA	NA	NA	NA	SIL
NA	NA	NA	NA	NA	NA	NA	NA	NA	NA	NA	TRIM22	NA	NA	NA	NA	NA	NA	NA	SILV
NA	NA	NA	NA	NA	NA	NA	NA	NA	NA	NA	TRIM24	NA	NA	NA	NA	NA	NA	NA	SIP
NA	NA	NA	NA	NA	NA	NA	NA	NA	NA	NA	TRIP10	NA	NA	NA	NA	NA	NA	NA	SIRT1
NA	NA	NA	NA	NA	NA	NA	NA	NA	NA	NA	TRIP4	NA	NA	NA	NA	NA	NA	NA	SKIL
NA	NA	NA	NA	NA	NA	NA	NA	NA	NA	NA	TRPC4AP	NA	NA	NA	NA	NA	NA	NA	SKP2
NA	NA	NA	NA	NA	NA	NA	NA	NA	NA	NA	TSC22D1	NA	NA	NA	NA	NA	NA	NA	SLC13A3
NA	NA	NA	NA	NA	NA	NA	NA	NA	NA	NA	TSC22D2	NA	NA	NA	NA	NA	NA	NA	SLC16A1
NA	NA	NA	NA	NA	NA	NA	NA	NA	NA	NA	TSPAN6	NA	NA	NA	NA	NA	NA	NA	SLC1A5
NA	NA	NA	NA	NA	NA	NA	NA	NA	NA	NA	TSSC1	NA	NA	NA	NA	NA	NA	NA	SLC25A29
NA	NA	NA	NA	NA	NA	NA	NA	NA	NA	NA	TTC31	NA	NA	NA	NA	NA	NA	NA	SLC29A1
NA	NA	NA	NA	NA	NA	NA	NA	NA	NA	NA	TTF1	NA	NA	NA	NA	NA	NA	NA	SLC29A2
NA	NA	NA	NA	NA	NA	NA	NA	NA	NA	NA	TTF2	NA	NA	NA	NA	NA	NA	NA	SLC2A3
NA	NA	NA	NA	NA	NA	NA	NA	NA	NA	NA	TUBG1	NA	NA	NA	NA	NA	NA	NA	SLC38A1
NA	NA	NA	NA	NA	NA	NA	NA	NA	NA	NA	TXNDC5	NA	NA	NA	NA	NA	NA	NA	SLC39A10
NA	NA	NA	NA	NA	NA	NA	NA	NA	NA	NA	TXNRD1	NA	NA	NA	NA	NA	NA	NA	SLC3A2
NA	NA	NA	NA	NA	NA	NA	NA	NA	NA	NA	TYW3	NA	NA	NA	NA	NA	NA	NA	SLC4A11
NA	NA	NA	NA	NA	NA	NA	NA	NA	NA	NA	UBAP2	NA	NA	NA	NA	NA	NA	NA	SLC5A6
NA	NA	NA	NA	NA	NA	NA	NA	NA	NA	NA	UBC	NA	NA	NA	NA	NA	NA	NA	SLC6A8
NA	NA	NA	NA	NA	NA	NA	NA	NA	NA	NA	UBE2D3	NA	NA	NA	NA	NA	NA	NA	SLC7A3
NA	NA	NA	NA	NA	NA	NA	NA	NA	NA	NA	UBE2S	NA	NA	NA	NA	NA	NA	NA	SLC7A8
NA	NA	NA	NA	NA	NA	NA	NA	NA	NA	NA	UBE2T	NA	NA	NA	NA	NA	NA	NA	SLD5
NA	NA	NA	NA	NA	NA	NA	NA	NA	NA	NA	UBE2W	NA	NA	NA	NA	NA	NA	NA	SMARCA5
NA	NA	NA	NA	NA	NA	NA	NA	NA	NA	NA	UBP1	NA	NA	NA	NA	NA	NA	NA	SMC2L1
NA	NA	NA	NA	NA	NA	NA	NA	NA	NA	NA	UBQLN4	NA	NA	NA	NA	NA	NA	NA	SMC6L1
NA	NA	NA	NA	NA	NA	NA	NA	NA	NA	NA	UBR5	NA	NA	NA	NA	NA	NA	NA	SMS
NA	NA	NA	NA	NA	NA	NA	NA	NA	NA	NA	UCRC	NA	NA	NA	NA	NA	NA	NA	SNRPA
NA	NA	NA	NA	NA	NA	NA	NA	NA	NA	NA	UFD1L	NA	NA	NA	NA	NA	NA	NA	SNRPA1
NA	NA	NA	NA	NA	NA	NA	NA	NA	NA	NA	UFM1	NA	NA	NA	NA	NA	NA	NA	SNRPD2
NA	NA	NA	NA	NA	NA	NA	NA	NA	NA	NA	UIMC1	NA	NA	NA	NA	NA	NA	NA	SNRPD3
NA	NA	NA	NA	NA	NA	NA	NA	NA	NA	NA	UNC5D	NA	NA	NA	NA	NA	NA	NA	SNRPF
NA	NA	NA	NA	NA	NA	NA	NA	NA	NA	NA	UNQ501	NA	NA	NA	NA	NA	NA	NA	SNRPN
NA	NA	NA	NA	NA	NA	NA	NA	NA	NA	NA	URM1	NA	NA	NA	NA	NA	NA	NA	SNTB1
NA	NA	NA	NA	NA	NA	NA	NA	NA	NA	NA	USP10	NA	NA	NA	NA	NA	NA	NA	SORD
NA	NA	NA	NA	NA	NA	NA	NA	NA	NA	NA	USP16	NA	NA	NA	NA	NA	NA	NA	SORL1
NA	NA	NA	NA	NA	NA	NA	NA	NA	NA	NA	USP3	NA	NA	NA	NA	NA	NA	NA	SOX11
NA	NA	NA	NA	NA	NA	NA	NA	NA	NA	NA	USP44	NA	NA	NA	NA	NA	NA	NA	SOX2
NA	NA	NA	NA	NA	NA	NA	NA	NA	NA	NA	USP7	NA	NA	NA	NA	NA	NA	NA	SOX3
NA	NA	NA	NA	NA	NA	NA	NA	NA	NA	NA	UTP14A	NA	NA	NA	NA	NA	NA	NA	SPAG5
NA	NA	NA	NA	NA	NA	NA	NA	NA	NA	NA	UXS1	NA	NA	NA	NA	NA	NA	NA	SPRY1
NA	NA	NA	NA	NA	NA	NA	NA	NA	NA	NA	VAPB	NA	NA	NA	NA	NA	NA	NA	SPRY4
NA	NA	NA	NA	NA	NA	NA	NA	NA	NA	NA	VCAN	NA	NA	NA	NA	NA	NA	NA	SRP72
NA	NA	NA	NA	NA	NA	NA	NA	NA	NA	NA	VIM	NA	NA	NA	NA	NA	NA	NA	SRRM1
NA	NA	NA	NA	NA	NA	NA	NA	NA	NA	NA	VLDLR	NA	NA	NA	NA	NA	NA	NA	SS18L2
NA	NA	NA	NA	NA	NA	NA	NA	NA	NA	NA	VPS35	NA	NA	NA	NA	NA	NA	NA	SSB
NA	NA	NA	NA	NA	NA	NA	NA	NA	NA	NA	VPS52	NA	NA	NA	NA	NA	NA	NA	SSBP1
NA	NA	NA	NA	NA	NA	NA	NA	NA	NA	NA	VRK2	NA	NA	NA	NA	NA	NA	NA	STC1
NA	NA	NA	NA	NA	NA	NA	NA	NA	NA	NA	VRK3	NA	NA	NA	NA	NA	NA	NA	STRBP
NA	NA	NA	NA	NA	NA	NA	NA	NA	NA	NA	WARS	NA	NA	NA	NA	NA	NA	NA	SUPT16H
NA	NA	NA	NA	NA	NA	NA	NA	NA	NA	NA	WBP11	NA	NA	NA	NA	NA	NA	NA	SWAP70
NA	NA	NA	NA	NA	NA	NA	NA	NA	NA	NA	WDHD1	NA	NA	NA	NA	NA	NA	NA	SYNCOILIN
NA	NA	NA	NA	NA	NA	NA	NA	NA	NA	NA	WDR20	NA	NA	NA	NA	NA	NA	NA	SYNGR3
NA	NA	NA	NA	NA	NA	NA	NA	NA	NA	NA	WDR23	NA	NA	NA	NA	NA	NA	NA	SYT6
NA	NA	NA	NA	NA	NA	NA	NA	NA	NA	NA	WDR36	NA	NA	NA	NA	NA	NA	NA	Spc25
NA	NA	NA	NA	NA	NA	NA	NA	NA	NA	NA	WDR6	NA	NA	NA	NA	NA	NA	NA	TA-LRRP
NA	NA	NA	NA	NA	NA	NA	NA	NA	NA	NA	WDR62	NA	NA	NA	NA	NA	NA	NA	TA-PP2C
NA	NA	NA	NA	NA	NA	NA	NA	NA	NA	NA	WDR77	NA	NA	NA	NA	NA	NA	NA	TACC3
NA	NA	NA	NA	NA	NA	NA	NA	NA	NA	NA	WDR81	NA	NA	NA	NA	NA	NA	NA	TACSTD1
NA	NA	NA	NA	NA	NA	NA	NA	NA	NA	NA	WDSOF1	NA	NA	NA	NA	NA	NA	NA	TAF4B
NA	NA	NA	NA	NA	NA	NA	NA	NA	NA	NA	WDTC1	NA	NA	NA	NA	NA	NA	NA	TAF9L
NA	NA	NA	NA	NA	NA	NA	NA	NA	NA	NA	WEE1	NA	NA	NA	NA	NA	NA	NA	TARS
NA	NA	NA	NA	NA	NA	NA	NA	NA	NA	NA	WHSC1L1	NA	NA	NA	NA	NA	NA	NA	TCEA1
NA	NA	NA	NA	NA	NA	NA	NA	NA	NA	NA	WWC3	NA	NA	NA	NA	NA	NA	NA	TCF7L1
NA	NA	NA	NA	NA	NA	NA	NA	NA	NA	NA	XAB1	NA	NA	NA	NA	NA	NA	NA	TD-60
NA	NA	NA	NA	NA	NA	NA	NA	NA	NA	NA	XAB2	NA	NA	NA	NA	NA	NA	NA	TDGF1
NA	NA	NA	NA	NA	NA	NA	NA	NA	NA	NA	YAP1	NA	NA	NA	NA	NA	NA	NA	TEAD4
NA	NA	NA	NA	NA	NA	NA	NA	NA	NA	NA	ZCCHC3	NA	NA	NA	NA	NA	NA	NA	TEBP
NA	NA	NA	NA	NA	NA	NA	NA	NA	NA	NA	ZCRB1	NA	NA	NA	NA	NA	NA	NA	TERF1
NA	NA	NA	NA	NA	NA	NA	NA	NA	NA	NA	ZEB2	NA	NA	NA	NA	NA	NA	NA	TFAM
NA	NA	NA	NA	NA	NA	NA	NA	NA	NA	NA	ZFAND6	NA	NA	NA	NA	NA	NA	NA	TFAP2C
NA	NA	NA	NA	NA	NA	NA	NA	NA	NA	NA	ZFP36L1	NA	NA	NA	NA	NA	NA	NA	TFRC
NA	NA	NA	NA	NA	NA	NA	NA	NA	NA	NA	ZFP42	NA	NA	NA	NA	NA	NA	NA	TGIF
NA	NA	NA	NA	NA	NA	NA	NA	NA	NA	NA	ZIC1	NA	NA	NA	NA	NA	NA	NA	THOC1
NA	NA	NA	NA	NA	NA	NA	NA	NA	NA	NA	ZIC2	NA	NA	NA	NA	NA	NA	NA	THRAP6
NA	NA	NA	NA	NA	NA	NA	NA	NA	NA	NA	ZIC3	NA	NA	NA	NA	NA	NA	NA	THY1
NA	NA	NA	NA	NA	NA	NA	NA	NA	NA	NA	ZIK1	NA	NA	NA	NA	NA	NA	NA	THY28
NA	NA	NA	NA	NA	NA	NA	NA	NA	NA	NA	ZNF174	NA	NA	NA	NA	NA	NA	NA	TIA1
NA	NA	NA	NA	NA	NA	NA	NA	NA	NA	NA	ZNF185	NA	NA	NA	NA	NA	NA	NA	TIMP4
NA	NA	NA	NA	NA	NA	NA	NA	NA	NA	NA	ZNF202	NA	NA	NA	NA	NA	NA	NA	TIPIN
NA	NA	NA	NA	NA	NA	NA	NA	NA	NA	NA	ZNF217	NA	NA	NA	NA	NA	NA	NA	TK1
NA	NA	NA	NA	NA	NA	NA	NA	NA	NA	NA	ZNF226	NA	NA	NA	NA	NA	NA	NA	TKT
NA	NA	NA	NA	NA	NA	NA	NA	NA	NA	NA	ZNF228	NA	NA	NA	NA	NA	NA	NA	TMEFF1
NA	NA	NA	NA	NA	NA	NA	NA	NA	NA	NA	ZNF281	NA	NA	NA	NA	NA	NA	NA	TMPO
NA	NA	NA	NA	NA	NA	NA	NA	NA	NA	NA	ZNF286A	NA	NA	NA	NA	NA	NA	NA	TMSL8
NA	NA	NA	NA	NA	NA	NA	NA	NA	NA	NA	ZNF300	NA	NA	NA	NA	NA	NA	NA	TNFRSF8
NA	NA	NA	NA	NA	NA	NA	NA	NA	NA	NA	ZNF331	NA	NA	NA	NA	NA	NA	NA	TNNI3
NA	NA	NA	NA	NA	NA	NA	NA	NA	NA	NA	ZNF398	NA	NA	NA	NA	NA	NA	NA	TNNT1
NA	NA	NA	NA	NA	NA	NA	NA	NA	NA	NA	ZNF434	NA	NA	NA	NA	NA	NA	NA	TNPO1
NA	NA	NA	NA	NA	NA	NA	NA	NA	NA	NA	ZNF473	NA	NA	NA	NA	NA	NA	NA	TNPO3
NA	NA	NA	NA	NA	NA	NA	NA	NA	NA	NA	ZNF516	NA	NA	NA	NA	NA	NA	NA	TNRC9
NA	NA	NA	NA	NA	NA	NA	NA	NA	NA	NA	ZNF521	NA	NA	NA	NA	NA	NA	NA	TOMM40
NA	NA	NA	NA	NA	NA	NA	NA	NA	NA	NA	ZNF551	NA	NA	NA	NA	NA	NA	NA	TOP2A
NA	NA	NA	NA	NA	NA	NA	NA	NA	NA	NA	ZNF664	NA	NA	NA	NA	NA	NA	NA	TPD52
NA	NA	NA	NA	NA	NA	NA	NA	NA	NA	NA	ZNF684	NA	NA	NA	NA	NA	NA	NA	TPM1
NA	NA	NA	NA	NA	NA	NA	NA	NA	NA	NA	ZNF701	NA	NA	NA	NA	NA	NA	NA	TPM3
NA	NA	NA	NA	NA	NA	NA	NA	NA	NA	NA	ZNF770	NA	NA	NA	NA	NA	NA	NA	TPT
NA	NA	NA	NA	NA	NA	NA	NA	NA	NA	NA	ZNRF2	NA	NA	NA	NA	NA	NA	NA	TPX2
NA	NA	NA	NA	NA	NA	NA	NA	NA	NA	NA	ZRF1	NA	NA	NA	NA	NA	NA	NA	TRA16
NA	NA	NA	NA	NA	NA	NA	NA	NA	NA	NA	ZSCAN10	NA	NA	NA	NA	NA	NA	NA	TRERF1
NA	NA	NA	NA	NA	NA	NA	NA	NA	NA	NA	NA	NA	NA	NA	NA	NA	NA	NA	TRIM14
NA	NA	NA	NA	NA	NA	NA	NA	NA	NA	NA	NA	NA	NA	NA	NA	NA	NA	NA	TRIM2
NA	NA	NA	NA	NA	NA	NA	NA	NA	NA	NA	NA	NA	NA	NA	NA	NA	NA	NA	TRIM22
NA	NA	NA	NA	NA	NA	NA	NA	NA	NA	NA	NA	NA	NA	NA	NA	NA	NA	NA	TRIM24
NA	NA	NA	NA	NA	NA	NA	NA	NA	NA	NA	NA	NA	NA	NA	NA	NA	NA	NA	TRIM36
NA	NA	NA	NA	NA	NA	NA	NA	NA	NA	NA	NA	NA	NA	NA	NA	NA	NA	NA	TRIP8
NA	NA	NA	NA	NA	NA	NA	NA	NA	NA	NA	NA	NA	NA	NA	NA	NA	NA	NA	TSC
NA	NA	NA	NA	NA	NA	NA	NA	NA	NA	NA	NA	NA	NA	NA	NA	NA	NA	NA	TTC19
NA	NA	NA	NA	NA	NA	NA	NA	NA	NA	NA	NA	NA	NA	NA	NA	NA	NA	NA	TTF2
NA	NA	NA	NA	NA	NA	NA	NA	NA	NA	NA	NA	NA	NA	NA	NA	NA	NA	NA	TTK
NA	NA	NA	NA	NA	NA	NA	NA	NA	NA	NA	NA	NA	NA	NA	NA	NA	NA	NA	TUBA1
NA	NA	NA	NA	NA	NA	NA	NA	NA	NA	NA	NA	NA	NA	NA	NA	NA	NA	NA	TUBB
NA	NA	NA	NA	NA	NA	NA	NA	NA	NA	NA	NA	NA	NA	NA	NA	NA	NA	NA	TUBB2
NA	NA	NA	NA	NA	NA	NA	NA	NA	NA	NA	NA	NA	NA	NA	NA	NA	NA	NA	TUBB6
NA	NA	NA	NA	NA	NA	NA	NA	NA	NA	NA	NA	NA	NA	NA	NA	NA	NA	NA	TXNDC
NA	NA	NA	NA	NA	NA	NA	NA	NA	NA	NA	NA	NA	NA	NA	NA	NA	NA	NA	UACA
NA	NA	NA	NA	NA	NA	NA	NA	NA	NA	NA	NA	NA	NA	NA	NA	NA	NA	NA	UBA2
NA	NA	NA	NA	NA	NA	NA	NA	NA	NA	NA	NA	NA	NA	NA	NA	NA	NA	NA	UBE1C
NA	NA	NA	NA	NA	NA	NA	NA	NA	NA	NA	NA	NA	NA	NA	NA	NA	NA	NA	UBE2C
NA	NA	NA	NA	NA	NA	NA	NA	NA	NA	NA	NA	NA	NA	NA	NA	NA	NA	NA	UCHL1
NA	NA	NA	NA	NA	NA	NA	NA	NA	NA	NA	NA	NA	NA	NA	NA	NA	NA	NA	UGCGL1
NA	NA	NA	NA	NA	NA	NA	NA	NA	NA	NA	NA	NA	NA	NA	NA	NA	NA	NA	UGP2
NA	NA	NA	NA	NA	NA	NA	NA	NA	NA	NA	NA	NA	NA	NA	NA	NA	NA	NA	UGT8
NA	NA	NA	NA	NA	NA	NA	NA	NA	NA	NA	NA	NA	NA	NA	NA	NA	NA	NA	UNC5D
NA	NA	NA	NA	NA	NA	NA	NA	NA	NA	NA	NA	NA	NA	NA	NA	NA	NA	NA	UNG
NA	NA	NA	NA	NA	NA	NA	NA	NA	NA	NA	NA	NA	NA	NA	NA	NA	NA	NA	UNQ470
NA	NA	NA	NA	NA	NA	NA	NA	NA	NA	NA	NA	NA	NA	NA	NA	NA	NA	NA	UQCRH
NA	NA	NA	NA	NA	NA	NA	NA	NA	NA	NA	NA	NA	NA	NA	NA	NA	NA	NA	USO1
NA	NA	NA	NA	NA	NA	NA	NA	NA	NA	NA	NA	NA	NA	NA	NA	NA	NA	NA	USP1
NA	NA	NA	NA	NA	NA	NA	NA	NA	NA	NA	NA	NA	NA	NA	NA	NA	NA	NA	USP28
NA	NA	NA	NA	NA	NA	NA	NA	NA	NA	NA	NA	NA	NA	NA	NA	NA	NA	NA	USP32
NA	NA	NA	NA	NA	NA	NA	NA	NA	NA	NA	NA	NA	NA	NA	NA	NA	NA	NA	USP44
NA	NA	NA	NA	NA	NA	NA	NA	NA	NA	NA	NA	NA	NA	NA	NA	NA	NA	NA	USP46
NA	NA	NA	NA	NA	NA	NA	NA	NA	NA	NA	NA	NA	NA	NA	NA	NA	NA	NA	USP9X
NA	NA	NA	NA	NA	NA	NA	NA	NA	NA	NA	NA	NA	NA	NA	NA	NA	NA	NA	USP9Y
NA	NA	NA	NA	NA	NA	NA	NA	NA	NA	NA	NA	NA	NA	NA	NA	NA	NA	NA	UTF1
NA	NA	NA	NA	NA	NA	NA	NA	NA	NA	NA	NA	NA	NA	NA	NA	NA	NA	NA	VANGL2
NA	NA	NA	NA	NA	NA	NA	NA	NA	NA	NA	NA	NA	NA	NA	NA	NA	NA	NA	VBP1
NA	NA	NA	NA	NA	NA	NA	NA	NA	NA	NA	NA	NA	NA	NA	NA	NA	NA	NA	VENTX2
NA	NA	NA	NA	NA	NA	NA	NA	NA	NA	NA	NA	NA	NA	NA	NA	NA	NA	NA	VRK1
NA	NA	NA	NA	NA	NA	NA	NA	NA	NA	NA	NA	NA	NA	NA	NA	NA	NA	NA	VSNL1
NA	NA	NA	NA	NA	NA	NA	NA	NA	NA	NA	NA	NA	NA	NA	NA	NA	NA	NA	WBSCR16
NA	NA	NA	NA	NA	NA	NA	NA	NA	NA	NA	NA	NA	NA	NA	NA	NA	NA	NA	WBSCR17
NA	NA	NA	NA	NA	NA	NA	NA	NA	NA	NA	NA	NA	NA	NA	NA	NA	NA	NA	WDHD1
NA	NA	NA	NA	NA	NA	NA	NA	NA	NA	NA	NA	NA	NA	NA	NA	NA	NA	NA	WDR12
NA	NA	NA	NA	NA	NA	NA	NA	NA	NA	NA	NA	NA	NA	NA	NA	NA	NA	NA	WDR3
NA	NA	NA	NA	NA	NA	NA	NA	NA	NA	NA	NA	NA	NA	NA	NA	NA	NA	NA	WDR4
NA	NA	NA	NA	NA	NA	NA	NA	NA	NA	NA	NA	NA	NA	NA	NA	NA	NA	NA	WDR9
NA	NA	NA	NA	NA	NA	NA	NA	NA	NA	NA	NA	NA	NA	NA	NA	NA	NA	NA	WDSOF1
NA	NA	NA	NA	NA	NA	NA	NA	NA	NA	NA	NA	NA	NA	NA	NA	NA	NA	NA	WFDC2
NA	NA	NA	NA	NA	NA	NA	NA	NA	NA	NA	NA	NA	NA	NA	NA	NA	NA	NA	XPO1
NA	NA	NA	NA	NA	NA	NA	NA	NA	NA	NA	NA	NA	NA	NA	NA	NA	NA	NA	XRCC5
NA	NA	NA	NA	NA	NA	NA	NA	NA	NA	NA	NA	NA	NA	NA	NA	NA	NA	NA	YBX2
NA	NA	NA	NA	NA	NA	NA	NA	NA	NA	NA	NA	NA	NA	NA	NA	NA	NA	NA	YTHDF2
NA	NA	NA	NA	NA	NA	NA	NA	NA	NA	NA	NA	NA	NA	NA	NA	NA	NA	NA	ZBTB3
NA	NA	NA	NA	NA	NA	NA	NA	NA	NA	NA	NA	NA	NA	NA	NA	NA	NA	NA	ZD52F10
NA	NA	NA	NA	NA	NA	NA	NA	NA	NA	NA	NA	NA	NA	NA	NA	NA	NA	NA	ZFP42
NA	NA	NA	NA	NA	NA	NA	NA	NA	NA	NA	NA	NA	NA	NA	NA	NA	NA	NA	ZIC2
NA	NA	NA	NA	NA	NA	NA	NA	NA	NA	NA	NA	NA	NA	NA	NA	NA	NA	NA	ZIC3
NA	NA	NA	NA	NA	NA	NA	NA	NA	NA	NA	NA	NA	NA	NA	NA	NA	NA	NA	ZNF117
NA	NA	NA	NA	NA	NA	NA	NA	NA	NA	NA	NA	NA	NA	NA	NA	NA	NA	NA	ZNF146
NA	NA	NA	NA	NA	NA	NA	NA	NA	NA	NA	NA	NA	NA	NA	NA	NA	NA	NA	ZNF195
NA	NA	NA	NA	NA	NA	NA	NA	NA	NA	NA	NA	NA	NA	NA	NA	NA	NA	NA	ZNF198
NA	NA	NA	NA	NA	NA	NA	NA	NA	NA	NA	NA	NA	NA	NA	NA	NA	NA	NA	ZNF257
NA	NA	NA	NA	NA	NA	NA	NA	NA	NA	NA	NA	NA	NA	NA	NA	NA	NA	NA	ZNF267
NA	NA	NA	NA	NA	NA	NA	NA	NA	NA	NA	NA	NA	NA	NA	NA	NA	NA	NA	ZNF273
NA	NA	NA	NA	NA	NA	NA	NA	NA	NA	NA	NA	NA	NA	NA	NA	NA	NA	NA	ZNF281
NA	NA	NA	NA	NA	NA	NA	NA	NA	NA	NA	NA	NA	NA	NA	NA	NA	NA	NA	ZNF331
NA	NA	NA	NA	NA	NA	NA	NA	NA	NA	NA	NA	NA	NA	NA	NA	NA	NA	NA	ZNF398
NA	NA	NA	NA	NA	NA	NA	NA	NA	NA	NA	NA	NA	NA	NA	NA	NA	NA	NA	ZNF43
NA	NA	NA	NA	NA	NA	NA	NA	NA	NA	NA	NA	NA	NA	NA	NA	NA	NA	NA	ZNF447
NA	NA	NA	NA	NA	NA	NA	NA	NA	NA	NA	NA	NA	NA	NA	NA	NA	NA	NA	ZNF505
NA	NA	NA	NA	NA	NA	NA	NA	NA	NA	NA	NA	NA	NA	NA	NA	NA	NA	NA	ZNF518
NA	NA	NA	NA	NA	NA	NA	NA	NA	NA	NA	NA	NA	NA	NA	NA	NA	NA	NA	ZNF553
NA	NA	NA	NA	NA	NA	NA	NA	NA	NA	NA	NA	NA	NA	NA	NA	NA	NA	NA	ZNF567
NA	NA	NA	NA	NA	NA	NA	NA	NA	NA	NA	NA	NA	NA	NA	NA	NA	NA	NA	ZNF588
NA	NA	NA	NA	NA	NA	NA	NA	NA	NA	NA	NA	NA	NA	NA	NA	NA	NA	NA	ZNF589
NA	NA	NA	NA	NA	NA	NA	NA	NA	NA	NA	NA	NA	NA	NA	NA	NA	NA	NA	ZNF614
NA	NA	NA	NA	NA	NA	NA	NA	NA	NA	NA	NA	NA	NA	NA	NA	NA	NA	NA	ZNF638
NA	NA	NA	NA	NA	NA	NA	NA	NA	NA	NA	NA	NA	NA	NA	NA	NA	NA	NA	ZNF770
NA	NA	NA	NA	NA	NA	NA	NA	NA	NA	NA	NA	NA	NA	NA	NA	NA	NA	NA	ZRF1
NA	NA	NA	NA	NA	NA	NA	NA	NA	NA	NA	NA	NA	NA	NA	NA	NA	NA	NA	ZSCAN10

## Sheet: ST4
Supplementary Table 4. Twenty previously published stemness gene sets.
ID	gene_name
1	ACLY
2	AAK1
3	ABI3
4	ADCK5
5	AKR1B1
6	AGT
7	AKT1
8	ALOX15B
9	AR
10	ARPC1B
11	ASF1A
12	ASPH
13	ATF7IP
14	ATM
15	AURKA
16	AXL
17	BAG3
18	BHLHE40
19	BCL6
20	BLK
21	BLVRA
22	BMI1
23	BRAF
24	BRD7
25	BRCA1
26	BTG3
27	SELENOH
28	CAV1
29	CBX7
30	CBX8
31	CCND1
32	CDK1
33	CDK18
34	CDK2AP1
35	CDK6
36	CDK4
37	CDKN1A
38	CDKN1C
39	CDKN1B
40	CDKN2A
41	CDKN2AIP
42	CDKN2B
43	CENPA
44	CEBPB
45	CHEK1
46	CKB
47	CPEB1
48	CSNK1A1
49	CTNNAL1
50	CSNK2A1
51	CXCL1
52	DDB2
53	CYR61
54	DEK
55	DGCR8
56	DHCR24
57	DLX2
58	DHX9
59	DPY30
60	DUSP3
61	DUSP16
62	E2F1
63	EHF
64	ENDOG
65	EPHA3
66	ERRFI1
67	ETS1
68	ETS2
69	EWSR1
70	FASTK
71	EZH2
72	FBXO31
73	FOXM1
74	FOS
75	FOXO3
76	FXR1
77	G6PD
78	GAPDH
79	GKN1
80	GATA4
81	GNG11
82	GLB1
83	GRK6
84	HDAC4
85	HDAC1
86	HEPACAM
87	HJURP
88	HIVEP1
89	HK3
90	HMGB1
91	HRAS
92	HSPA5
93	HSPB2
94	ID1
95	ID4
96	IGFBP1
97	IFNG
98	IGFBP3
99	IGFBP6
100	IGFBP5
101	IL1A
102	CXCR2
103	ING1
104	ING2
105	IRF3
106	IRF5
107	IRF7
108	ITPK1
109	ITGB4
110	ITPKB
111	ITSN2
112	KCNJ12
113	KDM4A
114	KDM5B
115	KIAA1524
116	KL
117	KSR2
118	LATS1
119	LEO1
120	LGALS3
121	LIMA1
122	LIMK1
123	MAGEA2
124	MAGOH
125	MAD2L1
126	MAGOHB
127	MAP2K1
128	MAP2K3
129	MAP2K2
130	MAP2K6
131	MAP3K6
132	MAP2K7
133	MAP4K1
134	MAP3K7
135	MAPK12
136	MAPKAPK5
137	44990
138	MAPK14
139	MAST1
140	MATK
141	MCL1
142	MDH1
143	MCRS1
144	MECP2
145	MOB3A
146	MMP9
147	MORC3
148	MORF4
149	MXD4
150	MVK
151	MYC
152	MYLK
153	NADK
154	NANOG
155	NDRG1
156	NEK1
157	NEK4
158	NEK6
159	NFE2L2
160	NINJ1
161	NOTCH3
162	NOX4
163	NR2E1
164	NTN4
165	NUAK1
166	OTX2
167	P3H1
168	PATZ1
169	PAK4
170	PBRM1
171	PCGF2
172	PDCD10
173	PDIK1L
174	PDZD2
175	PDPK1
176	PEBP1
177	PEX19
178	PIAS4
179	PIK3R5
180	PIK3C2A
181	PIM1
182	PLA2R1
183	PKM
184	PML
185	PNPT1
186	PMVK
187	POT1
188	POU5F1
189	PPM1B
190	PPM1D
191	PRMT6
192	PRKCH
193	PRKCD
194	PROX1
195	PRPF19
196	PSMB5
197	PTRF
198	PTTG1
199	PSMD14
200	RAD21
201	RAF1
202	RB1
203	RBP2
204	RBX1
205	RNASEL
206	RPS6KA6
207	RSL1D1
208	RUNX1
209	RUVBL2
210	SENP1
211	SENP2
212	SENP7
213	SERPINE1
214	SFN
215	SIK1
216	SGK1
217	SIN3B
218	SIRT1
219	SIRT6
220	SIX1
221	SLC13A3
222	SLC16A7
223	SMARCA4
224	SMG1
225	SMARCB1
226	SMURF2
227	SNAI1
228	SOCS1
229	SOD1
230	SORBS2
231	SOX2
232	SPIN1
233	SOX5
234	SP1
235	SPOP
236	SRC
237	SREBF1
238	SRSF1
239	STAT5B
240	STK32C
241	STK40
242	SUPT5H
243	SYK
244	TACC3
245	TERC
246	TBX2
247	TERF2
248	TERT
249	TFAP4
250	TFDP1
251	TGFB1I1
252	TLR3
253	TMSB4X
254	TNFSF13
255	TNFSF15
256	TOP1
257	TP63
258	TPR
259	TP53
260	TRIM28
261	TRPM8
262	TXN
263	TXNIP
264	UBTD1
265	TYK2
266	VENTX
267	USP1
268	VEGFA
269	WNT16
270	WNT2
271	WRN
272	WT1
273	XAF1
274	WWP1
275	YAP1
276	YPEL3
277	ZFP36
278	ZMAT3
279	ZNF148

## Sheet: ST5
Supplementary Table 5. Genes Enriched in Differentially Methylated Sites
EPM2AIP1
RNF130
PPP1R18
HHEX
EPM2AIP1
ABR
KCNJ3
C15orf48
TOGARAM1
B3GALT4
B3GNT5
ABLIM1
PPP1R18
KCNJ3

## Sheet: ST6
Supplementary Table 6. Clinical information of the immunological dataset-2016_Ascierto
	X2016_Ascierto.id	X2016_Ascierto.gender	X2016_Ascierto.age	X2016_Ascierto.disease	X2016_Ascierto.treatment	X2016_Ascierto.sample_time	X2016_Ascierto.RECIST	X2016_Ascierto.response
1	GSM1648114	female	75	RCC	nivolumab	pre	SD	NR
2	GSM1648115	male	14	RCC	nivolumab	pre	NR	NR
3	GSM1648116	female	24	RCC	nivolumab	pre	SD	NR
4	GSM1648117	male	22	RCC	nivolumab	pre	NR	NR
5	GSM1648118	male	28	RCC	nivolumab	pre	NR	NR
6	GSM1648119	male	2	RCC	nivolumab	pre	NR	NR
7	GSM1648120	female	21	RCC	nivolumab	pre	NR	NR
8	GSM1648121	male	81	RCC	nivolumab	pre	CR	R
9	GSM1648122	male	25	RCC	nivolumab	pre	PR	R
10	GSM1648123	male	13	RCC	nivolumab	pre	PR	R
11	GSM1648124	female	6	RCC	nivolumab	pre	CR	R

## Sheet: ST7
Supplementary Table 7. Clinical information of the immunological dataset-2017_Ascierto
	X2017_Ascierto.id	X2017_Ascierto.disease	X2017_Ascierto.treatment	X2017_Ascierto.sample_time	X2017_Ascierto.RECIST	X2017_Ascierto.response
1	GSM2101178	melanoma	nivolumab	post	R	R
2	GSM2101179	melanoma	nivolumab	post	R	R
3	GSM2101180	melanoma	nivolumab	post	R	R
4	GSM2101181	melanoma	nivolumab	post	R	R
5	GSM2101182	melanoma	nivolumab	post	R	R
6	GSM2101183	melanoma	nivolumab	post	R	R
7	GSM2101184	melanoma	nivolumab	post	NR	NR
8	GSM2101185	melanoma	nivolumab	post	NR	NR
9	GSM2101186	melanoma	nivolumab	post	NR	NR
10	GSM2101187	melanoma	nivolumab	post	NR	NR

## Sheet: ST8
Supplementary Table 8. Clinical information of the immunological dataset-2017_Riaz
	X2017_Riaz.id	X2017_Riaz.patient	X2017_Riaz.disease	X2017_Riaz.treatment	X2017_Riaz.sample_time	X2017_Riaz.RECIST	X2017_Riaz.response	X2017_Riaz.os_day	X2017_Riaz.os_censor	X2017_Riaz.pfs_day	X2017_Riaz.pfs_censor
1	Pt101_On	Pt101	melanoma	nivolumab	post	PR	R	834	1	612	0
2	Pt101_Pre	Pt101	melanoma	nivolumab	pre	PR	R	834	1	612	0
3	Pt103_On	Pt103	melanoma	nivolumab	post	PD	NR	484	1	50	0
4	Pt103_Pre	Pt103	melanoma	nivolumab	pre	PD	NR	484	1	50	0
5	Pt105_On	Pt105	melanoma	nivolumab	post	PR	R	NA	NA	NA	NA
6	Pt106_On	Pt106	melanoma	nivolumab	post	PD	NR	91	0	56	0
7	Pt106_Pre	Pt106	melanoma	nivolumab	pre	PD	NR	91	0	56	0
8	Pt108_On	Pt108	melanoma	nivolumab	post	SD	NR	913	1	549	0
9	Pt109_On	Pt109	melanoma	nivolumab	post	PD	NR	NA	NA	NA	NA
10	Pt10_On	Pt10	melanoma	nivolumab	post	SD	NR	256	0	119	0
11	Pt10_Pre	Pt10	melanoma	nivolumab	pre	SD	NR	256	0	119	0
12	Pt11_On	Pt11	melanoma	nivolumab	post	PD	NR	837	0	59	0
13	Pt11_Pre	Pt11	melanoma	nivolumab	pre	PD	NR	837	0	59	0
14	Pt13_On	Pt13	melanoma	nivolumab	post	PD	NR	280	0	62	0
15	Pt16_On	Pt16	melanoma	nivolumab	post	NE	NA	NA	NA	NA	NA
16	Pt17_On	Pt17	melanoma	nivolumab	post	PD	NR	57	0	48	0
17	Pt17_Pre	Pt17	melanoma	nivolumab	pre	PD	NR	57	0	48	0
18	Pt18_On	Pt18	melanoma	nivolumab	post	PR	R	1073	1	519	0
19	Pt18_Pre	Pt18	melanoma	nivolumab	pre	PR	R	1073	1	519	0
20	Pt1_On	Pt1	melanoma	nivolumab	post	PD	NR	160	0	54	0
21	Pt1_Pre	Pt1	melanoma	nivolumab	pre	PD	NR	160	0	54	0
22	Pt23_On	Pt23	melanoma	nivolumab	post	NE	NA	52	0	52	0
23	Pt23_Pre	Pt23	melanoma	nivolumab	pre	NE	NA	52	0	52	0
24	Pt24_Pre	Pt24	melanoma	nivolumab	pre	PD	NR	149	1	50	0
25	Pt26_On	Pt26	melanoma	nivolumab	post	SD	NR	952	1	294	0
26	Pt26_Pre	Pt26	melanoma	nivolumab	pre	SD	NR	952	1	294	0
27	Pt27_On	Pt27	melanoma	nivolumab	post	PD	NR	475	0	50	0
28	Pt27_Pre	Pt27	melanoma	nivolumab	pre	PD	NR	475	0	50	0
29	Pt28_On	Pt28	melanoma	nivolumab	post	PD	NR	740	0	61	0
30	Pt28_Pre	Pt28	melanoma	nivolumab	pre	PD	NR	740	0	61	0
31	Pt29_Pre	Pt29	melanoma	nivolumab	pre	PD	NR	273	0	50	0
32	Pt2_On	Pt2	melanoma	nivolumab	post	SD	NR	275	0	115	1
33	Pt2_Pre	Pt2	melanoma	nivolumab	pre	SD	NR	275	0	115	1
34	Pt30_On	Pt30	melanoma	nivolumab	post	CR	R	1053	1	603	0
35	Pt30_Pre	Pt30	melanoma	nivolumab	pre	CR	R	1053	1	603	0
36	Pt31_On	Pt31	melanoma	nivolumab	post	PD	NR	961	1	50	0
37	Pt31_Pre	Pt31	melanoma	nivolumab	pre	PD	NR	961	1	50	0
38	Pt32_On	Pt32	melanoma	nivolumab	post	PD	NR	114	1	57	0
39	Pt34_On	Pt34	melanoma	nivolumab	post	PR	R	834	1	834	1
40	Pt34_Pre	Pt34	melanoma	nivolumab	pre	PR	R	834	1	834	1
41	Pt35_On	Pt35	melanoma	nivolumab	post	PR	R	NA	NA	NA	NA
42	Pt36_On	Pt36	melanoma	nivolumab	post	SD	NR	1081	1	737	1
43	Pt36_Pre	Pt36	melanoma	nivolumab	pre	SD	NR	1081	1	737	1
44	Pt37_On	Pt37	melanoma	nivolumab	post	SD	NR	646	0	176	0
45	Pt37_Pre	Pt37	melanoma	nivolumab	pre	SD	NR	646	0	176	0
46	Pt38_On	Pt38	melanoma	nivolumab	post	SD	NR	167	0	167	0
47	Pt38_Pre	Pt38	melanoma	nivolumab	pre	SD	NR	167	0	167	0
48	Pt39_Pre	Pt39	melanoma	nivolumab	pre	PD	NR	166	0	57	0
49	Pt3_On	Pt3	melanoma	nivolumab	post	PR	R	1144	1	583	0
50	Pt3_Pre	Pt3	melanoma	nivolumab	pre	PR	R	1144	1	583	0
51	Pt44_On	Pt44	melanoma	nivolumab	post	PR	R	1093	1	560	0
52	Pt44_Pre	Pt44	melanoma	nivolumab	pre	PR	R	1093	1	560	0
53	Pt46_On	Pt46	melanoma	nivolumab	post	PD	NR	227	0	51	0
54	Pt46_Pre	Pt46	melanoma	nivolumab	pre	PD	NR	227	0	51	0
55	Pt47_On	Pt47	melanoma	nivolumab	post	PD	NR	718	0	57	0
56	Pt47_Pre	Pt47	melanoma	nivolumab	pre	PD	NR	718	0	57	0
57	Pt48_On	Pt48	melanoma	nivolumab	post	CR	R	1046	1	1046	1
58	Pt48_Pre	Pt48	melanoma	nivolumab	pre	CR	R	1046	1	1046	1
59	Pt49_On	Pt49	melanoma	nivolumab	post	PR	R	827	1	827	1
60	Pt49_Pre	Pt49	melanoma	nivolumab	pre	PR	R	827	1	827	1
61	Pt4_On	Pt4	melanoma	nivolumab	post	SD	NR	633	0	175	0
62	Pt4_Pre	Pt4	melanoma	nivolumab	pre	SD	NR	633	0	175	0
63	Pt52_On	Pt52	melanoma	nivolumab	post	PD	NR	476	0	57	0
64	Pt52_Pre	Pt52	melanoma	nivolumab	pre	PD	NR	476	0	57	0
65	Pt58_On	Pt58	melanoma	nivolumab	post	SD	NR	499	0	113	0
66	Pt59_Pre	Pt59	melanoma	nivolumab	pre	SD	NR	708	0	111	0
67	Pt5_On	Pt5	melanoma	nivolumab	post	PD	NR	222	0	56	0
68	Pt5_Pre	Pt5	melanoma	nivolumab	pre	PD	NR	222	0	56	0
69	Pt62_On	Pt62	melanoma	nivolumab	post	PD	NR	472	0	56	0
70	Pt62_Pre	Pt62	melanoma	nivolumab	pre	PD	NR	472	0	56	0
71	Pt65_On	Pt65	melanoma	nivolumab	post	SD	NR	692	1	280	1
72	Pt65_Pre	Pt65	melanoma	nivolumab	pre	SD	NR	692	1	280	1
73	Pt66_Pre	Pt66	melanoma	nivolumab	pre	PD	NR	542	0	59	0
74	Pt67_On	Pt67	melanoma	nivolumab	post	SD	NR	1032	1	281	0
75	Pt67_Pre	Pt67	melanoma	nivolumab	pre	SD	NR	1032	1	281	0
76	Pt72_On	Pt72	melanoma	nivolumab	post	PR	R	770	0	333	0
77	Pt69_On	Pt69	melanoma	nivolumab	post	CR	R	NA	NA	NA	NA
78	Pt72_Pre	Pt72	melanoma	nivolumab	pre	PR	R	770	0	333	0
79	Pt76_Pre	Pt76	melanoma	nivolumab	pre	NE	NA	10	0	10	0
80	Pt77_On	Pt77	melanoma	nivolumab	post	SD	NR	471	0	163	0
81	Pt77_Pre	Pt77	melanoma	nivolumab	pre	SD	NR	471	0	163	0
82	Pt78_On	Pt78	melanoma	nivolumab	post	PD	NR	78	0	50	0
83	Pt78_Pre	Pt78	melanoma	nivolumab	pre	PD	NR	78	0	50	0
84	Pt79_On	Pt79	melanoma	nivolumab	post	SD	NR	218	0	171	0
85	Pt79_Pre	Pt79	melanoma	nivolumab	pre	SD	NR	218	0	171	0
86	Pt80_On	Pt80	melanoma	nivolumab	post	PD	NR	NA	NA	NA	NA
87	Pt81_On	Pt81	melanoma	nivolumab	post	PD	NR	NA	NA	NA	NA
88	Pt82_On	Pt82	melanoma	nivolumab	post	SD	NR	429	0	220	0
89	Pt82_Pre	Pt82	melanoma	nivolumab	pre	SD	NR	429	0	220	0
90	Pt84_On	Pt84	melanoma	nivolumab	post	PD	NR	151	0	50	0
91	Pt84_Pre	Pt84	melanoma	nivolumab	pre	PD	NR	151	0	50	0
92	Pt85_On	Pt85	melanoma	nivolumab	post	PD	NR	904	1	49	0
93	Pt85_Pre	Pt85	melanoma	nivolumab	pre	PD	NR	904	1	49	0
94	Pt87_On	Pt87	melanoma	nivolumab	post	SD	NR	974	1	108	0
95	Pt89_On	Pt89	melanoma	nivolumab	post	SD	NR	844	0	219	0
96	Pt89_Pre	Pt89	melanoma	nivolumab	pre	SD	NR	844	0	219	0
97	Pt8_On	Pt8	melanoma	nivolumab	post	PD	NR	259	0	52	0
98	Pt8_Pre	Pt8	melanoma	nivolumab	pre	PD	NR	259	0	52	0
99	Pt90_Pre	Pt90	melanoma	nivolumab	pre	PD	NR	174	0	44	0
100	Pt92_On	Pt92	melanoma	nivolumab	post	SD	NR	333	0	190	0
101	Pt92_Pre	Pt92	melanoma	nivolumab	pre	SD	NR	333	0	190	0
102	Pt93_On	Pt93	melanoma	nivolumab	post	PD	NR	849	1	51	0
103	Pt94_On	Pt94	melanoma	nivolumab	post	CR	R	981	1	729	1
104	Pt94_Pre	Pt94	melanoma	nivolumab	pre	CR	R	981	1	729	1
105	Pt98_On	Pt98	melanoma	nivolumab	post	SD	NR	747	0	408	0
106	Pt98_Pre	Pt98	melanoma	nivolumab	pre	SD	NR	747	0	408	0
107	Pt9_On	Pt9	melanoma	nivolumab	post	PD	NR	92	0	66	0
108	Pt9_Pre	Pt9	melanoma	nivolumab	pre	PD	NR	92	0	66	0

## Sheet: ST9
Supplementary Table 9. Clinical information of the immunological dataset-2017_Snyder
	X2017_Snyder.id	X2017_Snyder.gender	X2017_Snyder.age	X2017_Snyder.disease	X2017_Snyder.treatment	X2017_Snyder.sample_time	X2017_Snyder.RECIST	X2017_Snyder.response	X2017_Snyder.os_day	X2017_Snyder.os_censor	X2017_Snyder.pfs_day	X2017_Snyder.pfs_censor
1	A40	male	71	UC	atezolizumab	pre	NA	NA	24	1	20	1
2	A471	male	68	UC	atezolizumab	pre	PD	NR	329	1	61	1
3	A522	male	46	UC	atezolizumab	pre	PD	NR	76	1	58	1
4	A979	female	61	UC	atezolizumab	pre	NA	NA	40	1	35	1
5	A1233	male	66	UC	atezolizumab	pre	PR	R	724	0	398	1
6	A1249	female	78	UC	atezolizumab	pre	NA	NA	54	1	41	1
7	A1849	male	69	UC	atezolizumab	pre	SD	NR	468	1	265	1
8	A1994	female	81	UC	atezolizumab	pre	SD	NR	403	1	121	1
9	A2131	male	61	UC	atezolizumab	pre	CR	R	630	0	560	0
10	A2278	male	62	UC	atezolizumab	pre	CR	R	702	0	655	0
11	A2389	male	66	UC	atezolizumab	pre	CR	R	651	0	646	0
12	A2849	male	59	UC	atezolizumab	pre	PD	NR	586	1	75	1
13	A2937	male	73	UC	atezolizumab	pre	SD	NR	44	1	37	1
14	A3529	male	72	UC	atezolizumab	pre	PD	NR	182	1	64	1
15	A4072	male	76	UC	atezolizumab	pre	PD	NR	629	0	61	1
16	A5037	male	60	UC	atezolizumab	pre	CR	R	610	0	561	0
17	A5122	male	73	UC	atezolizumab	pre	PR	R	700	0	565	0
18	A5338	male	62	UC	atezolizumab	pre	PD	NR	266	1	67	1
19	A6229	male	57	UC	atezolizumab	pre	CR	R	652	0	252	1
20	A6428	male	80	UC	atezolizumab	pre	PD	NR	163	1	61	1
21	A6800	male	74	UC	atezolizumab	pre	SD	NR	651	0	650	0
22	A7577	female	69	UC	atezolizumab	pre	PD	NR	117	1	60	1
23	A7592	male	77	UC	atezolizumab	pre	PD	NR	105	1	72	1
24	A7729	male	63	UC	atezolizumab	pre	PD	NR	354	1	60	1
25	A8214	male	77	UC	atezolizumab	pre	PD	NR	171	1	63	1
26	A8728	male	55	UC	atezolizumab	pre	PD	NR	546	1	61	1
27	A9517	male	80	UC	atezolizumab	pre	SD	NR	331	1	121	1
28	A9723	male	61	UC	atezolizumab	pre	NA	NA	22	1	19	1
29	A9881	male	78	UC	atezolizumab	pre	NA	NA	318	1	84	1

## Sheet: ST10
Supplementary Table 10. Clinical information of the immunological dataset-2018_Auslander
	X2018_Auslander.id	X2018_Auslander.patient	X2018_Auslander.gender	X2018_Auslander.age	X2018_Auslander.disease	X2018_Auslander.sample_time	X2018_Auslander.treatment	X2018_Auslander.response
1	A_115_031814	115	male	67	melanoma	pre	CTLA-4	NR
2	A_115_041514	115	male	67	melanoma	post	CTLA-4	NR
3	A_148_6_5_14_S9	148	male	81	melanoma	pre	PD-1	R
4	A_208_10_22_14_S12	208	female	84	melanoma	post	CTLA-4	NR
5	A_208_3_11_15_S13	208	female	84	melanoma	pre	PD-1	NR
6	A_208_5_13_15_S14	208	female	84	melanoma	post	PD-1	NR
7	A_208_9_10_14_S11	208	female	84	melanoma	pre	CTLA-4	NR
8	A_MGH272_020415	272	male	48	melanoma	post	CTLA-4	NR
9	A_MGH272_121914	272	male	48	melanoma	pre	CTLA-4	NR
10	A_39_10_31_14_S17	39	female	46	melanoma	post	PD-1	NR
11	A_39_3_31_14_S15	39	female	46	melanoma	pre	PD-1	NR
12	A_39_8_25_14_S16	39	female	46	melanoma	post	PD-1	NR
13	A_42_10_17_14_S3	42	male	72	melanoma	pre	PD-1	NR
14	A_42_11_24_14_S4	42	male	72	melanoma	post	PD-1	NR
15	A_42_12_30_14_S5	42	male	72	melanoma	post	PD-1	NR
16	A_MGH422_092815	422	male	28	melanoma	pre	PD-1_CTLA-4	R
17	A_MGH422_110515	422	male	28	melanoma	post	PD-1_CTLA-4	R
18	A_62_10_2_13_S6	62	male	76	melanoma	pre	PD-1_CTLA-4	NR
19	A_62_5_27_14_S7	62	male	77	melanoma	post	PD-1_CTLA-4	NR
20	A_62_7_8_14_S8	62	male	77	melanoma	post	PD-1	NR
21	A_MGH208_031115_1	208	female	84	melanoma	pre	PD-1	NR
22	A_MGH208_031115_2	208	female	84	melanoma	pre	PD-1	NR
23	A_MGH208_051315	208	female	84	melanoma	post	PD-1	NR
24	A_MGH39_033114	39	female	46	melanoma	pre	PD-1	NR
25	A_MGH39_082514_1	39	female	46	melanoma	post	PD-1	NR
26	A_MGH39_082514_2	39	female	46	melanoma	post	PD-1	NR
27	A_MGH39_082514_3	39	female	46	melanoma	post	PD-1	NR
28	A_MGH39_082514_4	39	female	46	melanoma	post	PD-1	NR
29	A_MGH39_082514_5	39	female	46	melanoma	post	PD-1	NR
30	A_MGH39_103114	39	female	46	melanoma	post	PD-1	NR
31	A_MGH42_101714	42	male	72	melanoma	pre	PD-1	NR
32	A_MGH42_101714_1	42	male	72	melanoma	pre	PD-1	NR
33	A_MGH42_112414	42	male	72	melanoma	post	PD-1	NR
34	A_MGH42_112414_1	42	male	72	melanoma	post	PD-1	NR
35	A_MGH42_122914_1	42	male	72	melanoma	post	PD-1	NR
36	A_MGH42_122914_2_1	42	male	72	melanoma	post	PD-1	NR

[truncated: 2 more sheets: ST11, ST12]
